# Supplementary material for: 2-Methyl-3-{2-nitro-1-[2-(prop-2-yn-1-yl­oxy)phen­yl]eth­yl}-1H-indole
Source: Acta Crystallogr Sect E Struct Rep Online. 2011 Sep 17;67(Pt 10):o2658. doi: 10.1107/S1600536811036907 (PMC3201230; doi:10.1107/S1600536811036907)
Supplement: Supplementary file 1 [file e-67-o2658-sup1.cif]

##############################################################################
#                                                                            #
# This CIF contains the data in a paper accepted for publication in          #
# Acta Crystallographica Section E. It conforms to the requirements of       #
# Notes for Authors for Acta Crystallographica Section E, and has been       #
# peer reviewed under the auspices of the IUCr Commission on Journals.       #
#                                                                            #
# Full details of the Crystallographic Information File format               #
# are given in the paper "The Crystallographic Information File (CIF):       #
# a New Standard Archive File for Crystallography" by S. R. Hall, F. H.      #
# Allen and I. D. Brown [Acta Cryst. (1991), A47, 655-685].                  #
#                                                                            #
# The current version of the core CIF dictionary is obtainable from          #
# ftp://ftp.iucr.org/pub/cif_core.dic.                                       #
#                                                                            #
# Software is freely available for graphical display of the structure(s)     #
# in this CIF. For information consult the CIF software page                 #
# http://www.iucr.org/resources/cif/software.                                #
#                                                                            #
# This file may be used for bona fide research purposes within the           #
# scientific community so long as proper attribution is given to the journal # 
# article from which it was obtained.                                        #
#                                                                            #
##############################################################################
data_global
_audit_creation_method     SHELXL-97
_journal_date_recd_electronic     2011-08-08
_journal_date_accepted     2011-09-12
_journal_name_full     'Acta Crystallographica, Section E'
_journal_year     2011
_journal_volume     67
_journal_issue     10
_journal_page_first     o2658
_journal_page_last     o2658
_journal_paper_category     QO
_journal_coeditor_code     RK2291
_publ_contact_author_name     'K. Sethusankar'
_publ_contact_author_address
;
   Department of Physics
   RKM Vivekananda College (Autonomous)
   Chennai - 600 004
   India.
;
_publ_contact_author_email     'ksethusankar@yahoo.co.in'
_publ_contact_author_fax     '044 091 2499 3057'
_publ_contact_author_phone     '044 091 24484170'
_publ_section_title
;
2-Methyl-3-{2-nitro-1-[2-(prop-2-yn-1-yloxy)phenyl]ethyl}-1<i>H</i>-indole
;
loop_
    _publ_author_name
    _publ_author_address
    'P. Narayanan'
;  Department of Physics
   RKM Vivekananda College (Autonomous)
   Chennai 600 004
   India
;
    'K. Sethusankar'
;  Department of Physics
   RKM Vivekananda College (Autonomous)
   Chennai 600 004
   India
;
    'K. Ramachandiran'
;  Organic Chemistry Division
   Central Leather Research Institute
   Adyar
   Chennai 600 020
   India
;
    'P. T. Perumal'
;  Organic Chemistry Division
   Central Leather Research Institute
   Adyar
   Chennai 600 020
   India
;
data_I
_audit_creation_method     'SHELXL97'
_chemical_name_systematic
;
2-Methyl-3-{2-nitro-1-[2-(prop-2-yn-1-yloxy)phenyl]ethyl}-1<i>H</i>-indole
;
_chemical_name_common     ?
_chemical_formula_moiety     'C20 H18 N2 O3'
_chemical_formula_sum     'C20 H18 N2 O3'
_chemical_formula_iupac     'C20 H18 N2 O3'
_chemical_formula_weight     334.36
_chemical_melting_point     ?
_symmetry_cell_setting     tetragonal
_symmetry_space_group_name_H-M     'I 41/a'
_symmetry_space_group_name_Hall     '-I 4ad'
loop_
    _symmetry_equiv_pos_as_xyz
    'x, y, z'
    '-x+1/2, -y, z+1/2'
    '-y+3/4, x+1/4, z+1/4'
    'y+3/4, -x+3/4, z+3/4'
    'x+1/2, y+1/2, z+1/2'
    '-x+1, -y+1/2, z+1'
    '-y+5/4, x+3/4, z+3/4'
    'y+5/4, -x+5/4, z+5/4'
    '-x, -y, -z'
    'x-1/2, y, -z-1/2'
    'y-3/4, -x-1/4, -z-1/4'
    '-y-3/4, x-3/4, -z-3/4'
    '-x+1/2, -y+1/2, -z+1/2'
    'x, y+1/2, -z'
    'y-1/4, -x+1/4, -z+1/4'
    '-y-1/4, x-1/4, -z-1/4'
_cell_length_a     23.3474(7)
_cell_length_b     23.3474(7)
_cell_length_c     12.8536(7)
_cell_angle_alpha     90.00
_cell_angle_beta     90.00
_cell_angle_gamma     90.00
_cell_volume     7006.5(5)
_cell_formula_units_Z     16
_cell_measurement_reflns_used     3954
_cell_measurement_theta_min     2.47
_cell_measurement_theta_max     27.32
_cell_measurement_temperature     295(2)
_exptl_crystal_description     'block'
_exptl_crystal_colour     'brown'
_exptl_crystal_size_max     0.30
_exptl_crystal_size_mid     0.25
_exptl_crystal_size_min     0.20
_exptl_crystal_density_diffrn     1.268
_exptl_crystal_density_meas     ?
_exptl_crystal_density_method     'not measured'
_exptl_crystal_F_000     2816
_exptl_absorpt_coefficient_mu     0.086
_exptl_absorpt_correction_type     none
_exptl_absorpt_process_details     ?
_exptl_absorpt_correction_T_min     ?
_exptl_absorpt_correction_T_max     ?
_exptl_special_details
;
;
_diffrn_ambient_temperature     295(2)
_diffrn_radiation_type     'MoK\a'
_diffrn_radiation_wavelength     0.71073
_diffrn_radiation_source     'fine--focus sealed tube'
_diffrn_radiation_monochromator     'graphite'
_diffrn_measurement_device_type     'Bruker Kappa APEXII'
_diffrn_measurement_method     '\w and \f'
_diffrn_reflns_number     31091
_diffrn_reflns_av_R_equivalents     0.0340
_diffrn_reflns_av_sigmaI/netI     0.0208
_diffrn_reflns_theta_min     2.47
_diffrn_reflns_theta_max     27.32
_diffrn_reflns_theta_full     27.32
_diffrn_measured_fraction_theta_max     0.999
_diffrn_measured_fraction_theta_full     0.999
_diffrn_reflns_limit_h_min     -30
_diffrn_reflns_limit_h_max     30
_diffrn_reflns_limit_k_min     -30
_diffrn_reflns_limit_k_max     30
_diffrn_reflns_limit_l_min     -16
_diffrn_reflns_limit_l_max     16
_diffrn_standards_number     0
_diffrn_standards_interval_count     0
_diffrn_standards_interval_time     0
_diffrn_standards_decay_%     0
_refine_special_details
;
 Refinement of <i>F</i>^2^ against ALL reflections. The weighted
 <i>R</i>--factor <i>wR</i> and goodness of fit <i>S</i> are based on
 <i>F</i>^2^, conventional <i>R</i>--factors <i>R</i> are based on <i>F</i>,
 with <i>F</i> set to zero for negative <i>F</i>^2^. The threshold expression
 of <i>F</i>^2^ > \s(<i>F</i>^2^) is used only for calculating
 <i>R</i>--factors(gt) <i>etc</i>. and is not relevant to the choice of
 reflections for refinement. <i>R</i>--factors based on <i>F</i>^2^ are
 statistically about twice as large as those based on <i>F</i>, and
 <i>R</i>--factors based on ALL data will be even larger.
;
_reflns_number_total     3954
_reflns_number_gt     2629
_reflns_threshold_expression     I>2\s(I)
_refine_ls_structure_factor_coef     Fsqd
_refine_ls_matrix_type     full
_refine_ls_R_factor_all     0.0809
_refine_ls_R_factor_gt     0.0491
_refine_ls_wR_factor_gt     0.1219
_refine_ls_wR_factor_ref     0.1487
_refine_ls_goodness_of_fit_ref     1.030
_refine_ls_restrained_S_all     1.030
_refine_ls_number_reflns     3954
_refine_ls_number_parameters     231
_refine_ls_number_restraints     0
_refine_ls_hydrogen_treatment     mixed
_refine_ls_weighting_scheme     calc
_refine_ls_weighting_details
         'calc w=1/[\s^2^(Fo^2^)+(0.0610P)^2^+4.4075P] where P=(Fo^2^+2Fc^2^)/3'
_atom_sites_solution_hydrogens     geom
_atom_sites_solution_primary     direct
_atom_sites_solution_secondary     difmap
_refine_ls_shift/su_max     0.001
_refine_ls_shift/su_mean     0.000
_refine_diff_density_max     0.351
_refine_diff_density_min     -0.295
_refine_ls_extinction_method     'none'
_refine_ls_extinction_coef     ?
loop_
    _atom_type_symbol
    _atom_type_description
    _atom_type_scat_dispersion_real
    _atom_type_scat_dispersion_imag
    _atom_type_scat_source
    'C' 'C' 0.0033 0.0016
                         'International Tables Vol C Tables 4.2.6.8 and 6.1.1.4'
    'H' 'H' 0.0000 0.0000
                         'International Tables Vol C Tables 4.2.6.8 and 6.1.1.4'
    'N' 'N' 0.0061 0.0033
                         'International Tables Vol C Tables 4.2.6.8 and 6.1.1.4'
    'O' 'O' 0.0106 0.0060
                         'International Tables Vol C Tables 4.2.6.8 and 6.1.1.4'
_computing_data_collection     '<i>APEX2</i> (Bruker, 2008)'
_computing_cell_refinement     '<i>SAINT</i> (Bruker, 2008)'
_computing_data_reduction     '<i>SAINT</i> (Bruker, 2008)'
_computing_structure_solution     '<i>SHELXS97</i> (Sheldrick, 2008)'
_computing_structure_refinement     '<i>SHELXL97</i> (Sheldrick, 2008)'
_computing_molecular_graphics
;
<i>ORTEP-3</i> (Farrugia, 1997) and <i>Mercury</i> (Macrae <i>et
al.</i>, 2008)
;
_computing_publication_material
              '<i>SHELXL97</i> (Sheldrick, 2008) and <i>PLATON</i> (Spek, 2009)'
loop_
    _atom_site_type_symbol
    _atom_site_label
    _atom_site_fract_x
    _atom_site_fract_y
    _atom_site_fract_z
    _atom_site_U_iso_or_equiv
    _atom_site_adp_type
    _atom_site_calc_flag
    _atom_site_refinement_flags
    _atom_site_occupancy
    _atom_site_symmetry_multiplicity
    _atom_site_disorder_assembly
    _atom_site_disorder_group
    C C1 0.57180(8) 0.58359(8) 0.28887(15) 0.0561(5) Uani d . 1 1 . .
    H H1 0.6050 0.5907 0.2511 0.067 Uiso calc R 1 1 . .
    C C2 0.54456(11) 0.62723(10) 0.34038(18) 0.0739(6) Uani d . 1 1 . .
    H H2 0.5595 0.6641 0.3365 0.089 Uiso calc R 1 1 . .
    C C3 0.49531(12) 0.61764(12) 0.39812(19) 0.0837(7) Uani d . 1 1 . .
    H H3 0.4784 0.6480 0.4335 0.100 Uiso calc R 1 1 . .
    C C4 0.47114(10) 0.56413(12) 0.40392(16) 0.0746(6) Uani d . 1 1 . .
    H H4 0.4379 0.5577 0.4421 0.090 Uiso calc R 1 1 . .
    C C5 0.49805(8) 0.52014(9) 0.35072(14) 0.0567(5) Uani d . 1 1 . .
    C C6 0.54906(7) 0.52835(8) 0.29372(12) 0.0471(4) Uani d . 1 1 . .
    C C7 0.56448(7) 0.47343(7) 0.25110(12) 0.0456(4) Uani d . 1 1 . .
    C C8 0.52332(8) 0.43530(9) 0.28289(14) 0.0574(5) Uani d . 1 1 . .
    C C9 0.51646(12) 0.37274(10) 0.2625(2) 0.0854(7) Uani d . 1 1 . .
    H H9A 0.4937 0.3559 0.3167 0.128 Uiso calc R 1 1 . .
    H H9B 0.5535 0.3548 0.2610 0.128 Uiso calc R 1 1 . .
    H H9C 0.4978 0.3673 0.1967 0.128 Uiso calc R 1 1 . .
    C C10 0.61764(7) 0.45897(7) 0.19019(12) 0.0461(4) Uani d . 1 1 . .
    H H10 0.6150 0.4185 0.1703 0.055 Uiso calc R 1 1 . .
    C C11 0.67081(8) 0.46567(9) 0.25835(14) 0.0556(5) Uani d . 1 1 . .
    H H11A 0.7049 0.4568 0.2182 0.067 Uiso calc R 1 1 . .
    H H11B 0.6738 0.5049 0.2826 0.067 Uiso calc R 1 1 . .
    C C12 0.62457(7) 0.49375(7) 0.09048(12) 0.0466(4) Uani d . 1 1 . .
    C C13 0.66337(9) 0.53799(9) 0.07902(15) 0.0608(5) Uani d . 1 1 . .
    H H13 0.6877 0.5469 0.1339 0.073 Uiso calc R 1 1 . .
    C C14 0.66695(11) 0.56947(10) -0.01207(17) 0.0747(6) Uani d . 1 1 . .
    H H14 0.6936 0.5989 -0.0182 0.090 Uiso calc R 1 1 . .
    C C15 0.63101(11) 0.55691(10) -0.09283(17) 0.0741(6) Uani d . 1 1 . .
    H H15 0.6327 0.5785 -0.1536 0.089 Uiso calc R 1 1 . .
    C C16 0.59234(10) 0.51273(9) -0.08517(14) 0.0627(5) Uani d . 1 1 . .
    H H16 0.5681 0.5044 -0.1406 0.075 Uiso calc R 1 1 . .
    C C17 0.58959(8) 0.48052(8) 0.00541(13) 0.0486(4) Uani d . 1 1 . .
    C C18 0.52168(9) 0.41607(9) -0.06941(14) 0.0626(5) Uani d . 1 1 . .
    H H18A 0.5476 0.4081 -0.1266 0.075 Uiso calc R 1 1 . .
    H H18B 0.4952 0.4458 -0.0912 0.075 Uiso calc R 1 1 . .
    C C19 0.49038(9) 0.36474(10) -0.04196(16) 0.0655(5) Uani d . 1 1 . .
    C C20 0.46475(12) 0.32315(15) -0.0253(2) 0.0902(8) Uani d . 1 1 . .
    N N1 0.48348(7) 0.46368(8) 0.34151(12) 0.0659(5) Uani d . 1 1 . .
    H H1A 0.4536 0.4482 0.3687 0.079 Uiso calc R 1 1 . .
    N N2 0.66652(9) 0.42633(9) 0.34832(17) 0.0796(6) Uani d . 1 1 . .
    O O1 0.66570(12) 0.44706(10) 0.43438(16) 0.1362(10) Uani d . 1 1 . .
    O O2 0.66138(13) 0.37606(8) 0.3327(2) 0.1423(10) Uani d . 1 1 . .
    O O3 0.55338(6) 0.43482(6) 0.01938(9) 0.0586(4) Uani d . 1 1 . .
    H H20 0.4442(13) 0.2919(12) -0.011(2) 0.118(11) Uiso d . 1 1 . .
loop_
    _atom_site_aniso_label
    _atom_site_aniso_U_11
    _atom_site_aniso_U_22
    _atom_site_aniso_U_33
    _atom_site_aniso_U_12
    _atom_site_aniso_U_13
    _atom_site_aniso_U_23
    C1 0.0576(11) 0.0581(11) 0.0526(10) 0.0033(9) -0.0041(9) 0.0056(9)
    C2 0.0856(16) 0.0634(13) 0.0727(14) 0.0126(11) -0.0077(12) 0.0021(11)
    C3 0.0949(18) 0.0863(17) 0.0700(15) 0.0366(14) -0.0004(13) -0.0033(13)
    C4 0.0628(13) 0.1061(19) 0.0551(12) 0.0235(13) 0.0091(10) 0.0114(12)
    C5 0.0506(10) 0.0771(13) 0.0423(9) 0.0048(9) -0.0010(8) 0.0119(9)
    C6 0.0461(9) 0.0606(10) 0.0346(8) 0.0030(8) -0.0055(7) 0.0109(7)
    C7 0.0482(9) 0.0536(10) 0.0351(8) -0.0032(7) -0.0042(7) 0.0098(7)
    C8 0.0602(11) 0.0666(12) 0.0453(9) -0.0122(9) -0.0003(8) 0.0121(9)
    C9 0.1018(18) 0.0704(15) 0.0841(16) -0.0319(13) 0.0091(14) 0.0090(12)
    C10 0.0505(9) 0.0473(9) 0.0405(8) 0.0002(7) -0.0030(7) 0.0045(7)
    C11 0.0536(10) 0.0630(11) 0.0503(10) 0.0055(9) -0.0033(8) 0.0066(9)
    C12 0.0496(9) 0.0515(9) 0.0387(8) 0.0034(7) 0.0057(7) 0.0033(7)
    C13 0.0667(12) 0.0661(12) 0.0497(10) -0.0107(9) 0.0081(9) 0.0049(9)
    C14 0.0923(16) 0.0709(14) 0.0610(13) -0.0162(12) 0.0210(12) 0.0106(11)
    C15 0.1057(18) 0.0701(13) 0.0466(11) 0.0043(12) 0.0202(11) 0.0167(10)
    C16 0.0816(14) 0.0664(12) 0.0400(10) 0.0116(11) 0.0039(9) 0.0073(9)
    C17 0.0527(10) 0.0539(10) 0.0392(8) 0.0083(8) 0.0044(7) 0.0031(7)
    C18 0.0674(12) 0.0758(13) 0.0447(10) 0.0065(10) -0.0129(9) -0.0074(9)
    C19 0.0575(12) 0.0849(15) 0.0542(11) 0.0005(11) -0.0083(9) -0.0130(11)
    C20 0.0810(17) 0.109(2) 0.0808(17) -0.0283(17) -0.0087(13) -0.0050(16)
    N1 0.0560(9) 0.0874(12) 0.0542(9) -0.0139(9) 0.0098(8) 0.0156(9)
    N2 0.0929(14) 0.0688(12) 0.0771(13) -0.0006(10) -0.0388(11) 0.0223(10)
    O1 0.211(3) 0.1348(18) 0.0629(11) -0.0503(17) -0.0414(14) 0.0353(12)
    O2 0.209(3) 0.0599(11) 0.158(2) 0.0096(13) -0.0778(19) 0.0308(12)
    O3 0.0645(8) 0.0686(8) 0.0428(7) -0.0091(6) -0.0115(6) 0.0054(6)
_geom_special_details
;
 All s.u.'s (except the s.u. in the dihedral angle between two l.s. planes)
 are estimated using the full covariance matrix. The cell s.u.'s are taken
 into account individually in the estimation of s.u.'s in distances, angles
 and torsion angles; correlations between s.u.'s in cell parameters are only
 used when they are defined by crystal symmetry. An approximate (isotropic)
 treatment of cell s.u.'s is used for estimating s.u.'s involving l.s. planes.
;
loop_
    _geom_bond_atom_site_label_1
    _geom_bond_atom_site_label_2
    _geom_bond_site_symmetry_2
    _geom_bond_distance
    _geom_bond_publ_flag
    C1 C2 . 1.371(3) ?
    C1 C6 . 1.396(3) ?
    C1 H1 . 0.9300 ?
    C2 C3 . 1.387(3) ?
    C2 H2 . 0.9300 ?
    C3 C4 . 1.373(4) ?
    C3 H3 . 0.9300 ?
    C4 C5 . 1.384(3) ?
    C4 H4 . 0.9300 ?
    C5 N1 . 1.367(3) ?
    C5 C6 . 1.411(2) ?
    C6 C7 . 1.440(3) ?
    C7 C8 . 1.372(2) ?
    C7 C10 . 1.506(2) ?
    C8 N1 . 1.368(3) ?
    C8 C9 . 1.492(3) ?
    C9 H9A . 0.9600 ?
    C9 H9B . 0.9600 ?
    C9 H9C . 0.9600 ?
    C10 C12 . 1.526(2) ?
    C10 C11 . 1.528(2) ?
    C10 H10 . 0.9800 ?
    C11 N2 . 1.480(3) ?
    C11 H11A . 0.9700 ?
    C11 H11B . 0.9700 ?
    C12 C13 . 1.382(3) ?
    C12 C17 . 1.399(2) ?
    C13 C14 . 1.385(3) ?
    C13 H13 . 0.9300 ?
    C14 C15 . 1.367(3) ?
    C14 H14 . 0.9300 ?
    C15 C16 . 1.374(3) ?
    C15 H15 . 0.9300 ?
    C16 C17 . 1.387(2) ?
    C16 H16 . 0.9300 ?
    C17 O3 . 1.373(2) ?
    C18 O3 . 1.429(2) ?
    C18 C19 . 1.447(3) ?
    C18 H18A . 0.9700 ?
    C18 H18B . 0.9700 ?
    C19 C20 . 1.160(4) ?
    C20 H20 . 0.89(3) ?
    N1 H1A . 0.8600 ?
    N2 O2 . 1.197(3) ?
    N2 O1 . 1.208(3) ?
loop_
    _geom_angle_atom_site_label_1
    _geom_angle_atom_site_label_2
    _geom_angle_atom_site_label_3
    _geom_angle_site_symmetry_1
    _geom_angle_site_symmetry_3
    _geom_angle
    _geom_angle_publ_flag
    C2 C1 C6 . . 119.24(19) ?
    C2 C1 H1 . . 120.4 ?
    C6 C1 H1 . . 120.4 ?
    C1 C2 C3 . . 121.5(2) ?
    C1 C2 H2 . . 119.2 ?
    C3 C2 H2 . . 119.2 ?
    C4 C3 C2 . . 121.1(2) ?
    C4 C3 H3 . . 119.4 ?
    C2 C3 H3 . . 119.4 ?
    C3 C4 C5 . . 117.5(2) ?
    C3 C4 H4 . . 121.3 ?
    C5 C4 H4 . . 121.3 ?
    N1 C5 C4 . . 130.19(19) ?
    N1 C5 C6 . . 107.22(17) ?
    C4 C5 C6 . . 122.6(2) ?
    C1 C6 C5 . . 118.00(17) ?
    C1 C6 C7 . . 135.28(16) ?
    C5 C6 C7 . . 106.71(16) ?
    C8 C7 C6 . . 106.82(16) ?
    C8 C7 C10 . . 125.92(17) ?
    C6 C7 C10 . . 127.11(15) ?
    N1 C8 C7 . . 109.02(18) ?
    N1 C8 C9 . . 119.85(18) ?
    C7 C8 C9 . . 131.1(2) ?
    C8 C9 H9A . . 109.5 ?
    C8 C9 H9B . . 109.5 ?
    H9A C9 H9B . . 109.5 ?
    C8 C9 H9C . . 109.5 ?
    H9A C9 H9C . . 109.5 ?
    H9B C9 H9C . . 109.5 ?
    C7 C10 C12 . . 113.88(13) ?
    C7 C10 C11 . . 110.41(14) ?
    C12 C10 C11 . . 109.95(14) ?
    C7 C10 H10 . . 107.4 ?
    C12 C10 H10 . . 107.4 ?
    C11 C10 H10 . . 107.4 ?
    N2 C11 C10 . . 109.25(15) ?
    N2 C11 H11A . . 109.8 ?
    C10 C11 H11A . . 109.8 ?
    N2 C11 H11B . . 109.8 ?
    C10 C11 H11B . . 109.8 ?
    H11A C11 H11B . . 108.3 ?
    C13 C12 C17 . . 117.67(16) ?
    C13 C12 C10 . . 123.84(16) ?
    C17 C12 C10 . . 118.49(15) ?
    C12 C13 C14 . . 121.8(2) ?
    C12 C13 H13 . . 119.1 ?
    C14 C13 H13 . . 119.1 ?
    C15 C14 C13 . . 119.4(2) ?
    C15 C14 H14 . . 120.3 ?
    C13 C14 H14 . . 120.3 ?
    C14 C15 C16 . . 120.67(19) ?
    C14 C15 H15 . . 119.7 ?
    C16 C15 H15 . . 119.7 ?
    C15 C16 C17 . . 119.8(2) ?
    C15 C16 H16 . . 120.1 ?
    C17 C16 H16 . . 120.1 ?
    O3 C17 C16 . . 124.02(17) ?
    O3 C17 C12 . . 115.38(14) ?
    C16 C17 C12 . . 120.60(18) ?
    O3 C18 C19 . . 108.69(16) ?
    O3 C18 H18A . . 110.0 ?
    C19 C18 H18A . . 110.0 ?
    O3 C18 H18B . . 110.0 ?
    C19 C18 H18B . . 110.0 ?
    H18A C18 H18B . . 108.3 ?
    C20 C19 C18 . . 176.5(2) ?
    C19 C20 H20 . . 178(2) ?
    C5 N1 C8 . . 110.22(15) ?
    C5 N1 H1A . . 124.9 ?
    C8 N1 H1A . . 124.9 ?
    O2 N2 O1 . . 123.0(2) ?
    O2 N2 C11 . . 119.0(2) ?
    O1 N2 C11 . . 117.9(2) ?
    C17 O3 C18 . . 116.90(14) ?
loop_
    _geom_torsion_atom_site_label_1
    _geom_torsion_atom_site_label_2
    _geom_torsion_atom_site_label_3
    _geom_torsion_atom_site_label_4
    _geom_torsion_site_symmetry_1
    _geom_torsion_site_symmetry_2
    _geom_torsion_site_symmetry_3
    _geom_torsion_site_symmetry_4
    _geom_torsion
    _geom_torsion_publ_flag
    C6 C1 C2 C3 . . . . 0.7(3) ?
    C1 C2 C3 C4 . . . . -1.5(4) ?
    C2 C3 C4 C5 . . . . 0.5(3) ?
    C3 C4 C5 N1 . . . . -179.0(2) ?
    C3 C4 C5 C6 . . . . 1.3(3) ?
    C2 C1 C6 C5 . . . . 1.0(3) ?
    C2 C1 C6 C7 . . . . 179.47(19) ?
    N1 C5 C6 C1 . . . . 178.18(15) ?
    C4 C5 C6 C1 . . . . -2.0(3) ?
    N1 C5 C6 C7 . . . . -0.71(19) ?
    C4 C5 C6 C7 . . . . 179.09(17) ?
    C1 C6 C7 C8 . . . . -178.48(19) ?
    C5 C6 C7 C8 . . . . 0.12(18) ?
    C1 C6 C7 C10 . . . . 5.8(3) ?
    C5 C6 C7 C10 . . . . -175.64(15) ?
    C6 C7 C8 N1 . . . . 0.52(19) ?
    C10 C7 C8 N1 . . . . 176.34(15) ?
    C6 C7 C8 C9 . . . . 179.6(2) ?
    C10 C7 C8 C9 . . . . -4.6(3) ?
    C8 C7 C10 C12 . . . . 125.70(18) ?
    C6 C7 C10 C12 . . . . -59.3(2) ?
    C8 C7 C10 C11 . . . . -110.05(19) ?
    C6 C7 C10 C11 . . . . 64.9(2) ?
    C7 C10 C11 N2 . . . . 60.3(2) ?
    C12 C10 C11 N2 . . . . -173.18(16) ?
    C7 C10 C12 C13 . . . . 105.5(2) ?
    C11 C10 C12 C13 . . . . -19.0(2) ?
    C7 C10 C12 C17 . . . . -74.2(2) ?
    C11 C10 C12 C17 . . . . 161.27(16) ?
    C17 C12 C13 C14 . . . . 1.7(3) ?
    C10 C12 C13 C14 . . . . -178.07(18) ?
    C12 C13 C14 C15 . . . . 0.4(3) ?
    C13 C14 C15 C16 . . . . -1.3(4) ?
    C14 C15 C16 C17 . . . . 0.1(3) ?
    C15 C16 C17 O3 . . . . -178.42(18) ?
    C15 C16 C17 C12 . . . . 2.1(3) ?
    C13 C12 C17 O3 . . . . 177.55(16) ?
    C10 C12 C17 O3 . . . . -2.7(2) ?
    C13 C12 C17 C16 . . . . -2.9(3) ?
    C10 C12 C17 C16 . . . . 176.84(16) ?
    C4 C5 N1 C8 . . . . -178.7(2) ?
    C6 C5 N1 C8 . . . . 1.1(2) ?
    C7 C8 N1 C5 . . . . -1.0(2) ?
    C9 C8 N1 C5 . . . . 179.79(18) ?
    C10 C11 N2 O2 . . . . 58.0(3) ?
    C10 C11 N2 O1 . . . . -118.6(2) ?
    C16 C17 O3 C18 . . . . 7.2(3) ?
    C12 C17 O3 C18 . . . . -173.23(16) ?
    C19 C18 O3 C17 . . . . 174.73(16) ?
loop_
    _geom_hbond_atom_site_label_D
    _geom_hbond_atom_site_label_H
    _geom_hbond_atom_site_label_A
    _geom_hbond_site_symmetry_A
    _geom_hbond_distance_DH
    _geom_hbond_distance_HA
    _geom_hbond_distance_DA
    _geom_hbond_angle_DHA
    N1 H1A O2 16_656 0.86 2.14 2.997(2) 172.6
    C11 H11A O1 7_544 0.97 2.52 3.433(3) 156.5
    C15 H15 O1 8_453 0.93 2.57 3.315(3) 137.2
