# Supplementary material for: 2-Methyl-3-{2-nitro-1-[2-(prop-2-yn-1-yl­oxy)phen­yl]eth­yl}-1H-indole
Source: Acta Crystallogr Sect E Struct Rep Online. 2011 Sep 17;67(Pt 10):o2658. doi: 10.1107/S1600536811036907 (PMC3201230; doi:10.1107/S1600536811036907)
Supplement: Supplementary file 2 [file e-67-o2658-Isup2.hkl]

#
# h,k,l, Fc-squared, Fo-squared, sigma(Fo-squared) and status flag
#
data_I
_shelx_title ' KSPN101 in I4(1)/a'
_shelx_refln_list_code          4
_shelx_F_calc_maximum      373.65
_exptl_crystal_F_000      2816.00
_reflns_d_resolution_high  0.7743
 
loop_
 _symmetry_equiv_pos_as_xyz
 'x, y, z'
 '-x+1/2, -y, z+1/2'
 '-y+3/4, x+1/4, z+1/4'
 'y+3/4, -x+3/4, z+3/4'
 'x+1/2, y+1/2, z+1/2'
 '-x+1, -y+1/2, z+1'
 '-y+5/4, x+3/4, z+3/4'
 'y+5/4, -x+5/4, z+5/4'
 '-x, -y, -z'
 'x-1/2, y, -z-1/2'
 'y-3/4, -x-1/4, -z-1/4'
 '-y-3/4, x-3/4, -z-3/4'
 '-x+1/2, -y+1/2, -z+1/2'
 'x, y+1/2, -z'
 'y-1/4, -x+1/4, -z+1/4'
 '-y-1/4, x-1/4, -z-1/4'
 
_cell_length_a    23.3474
_cell_length_b    23.3474
_cell_length_c    12.8536
_cell_angle_alpha  90.000
_cell_angle_beta   90.000
_cell_angle_gamma  90.000
 
_shelx_F_squared_multiplier     1.000
 
loop_
 _refln_index_h
 _refln_index_k
 _refln_index_l
 _refln_F_squared_calc
 _refln_F_squared_meas
 _refln_F_squared_sigma
 _refln_observed_status
   2   2   0   139617.89   108623.35   2894.10 o
  -2   4   0      511.57      403.78     15.30 o
   0   4   0     5365.36     5309.51     52.17 o
   2   4   0     8837.95     8828.98    111.53 o
   4   4   0   116414.29   110872.27   1332.98 o
  -4   6   0     3961.43     4570.75     56.50 o
  -2   6   0    14790.54    15942.41    257.82 o
   0   6   0   131441.83   120698.48   1105.94 o
   2   6   0    24148.93    22010.08    270.79 o
   4   6   0    81185.31    84932.26   1020.56 o
   6   6   0    25424.72    25079.49    309.75 o
  -6   8   0      999.37      975.68     20.59 o
  -4   8   0    13782.47    12896.35    146.52 o
  -2   8   0     2848.46     2626.67     29.77 o
   0   8   0     6127.32     6258.78     63.28 o
   2   8   0    26446.34    27281.56    298.10 o
   4   8   0     9643.32     8159.23     96.44 o
   6   8   0    30618.79    32046.73    394.63 o
   8   8   0    18000.19    16933.46    216.68 o
  -8  10   0     1587.41     1821.90     33.31 o
  -6  10   0     1353.73     1412.59     26.95 o
  -4  10   0       72.80      175.85     10.03 o
  -2  10   0     3593.61     3791.06     41.77 o
   0  10   0     3775.96     3643.67     41.57 o
   2  10   0       16.99       -5.49      5.49 o
   4  10   0     2233.79     2639.67     39.75 o
   6  10   0     8805.73     9991.97    119.11 o
   8  10   0    30666.33    31315.01    389.99 o
  10  10   0     6534.01     7401.43     94.33 o
 -10  12   0     1053.38     1309.26     29.64 o
  -8  12   0      533.67      522.93     25.24 o
  -6  12   0        7.10       -5.45      9.70 o
  -4  12   0     1797.86     1872.24     32.86 o
  -2  12   0     6976.69     7042.99     79.63 o
   0  12   0      229.42      256.71     11.30 o
   2  12   0     1518.27     1423.75     26.20 o
   4  12   0     9203.37     9384.42    102.81 o
   6  12   0    21406.82    23720.87    266.62 o
   8  12   0       10.65        9.63     12.45 o
  10  12   0     2165.22     1997.44     43.74 o
  12  12   0      737.65      765.19     24.08 o
 -12  14   0       15.85       25.29     11.74 o
 -10  14   0       54.70       47.18     11.25 o
  -8  14   0       16.84       12.51     11.90 o
  -6  14   0       45.29       12.37      9.07 o
  -4  14   0       10.26       18.08      7.63 o
  -2  14   0     2255.55     2187.16     34.09 o
   0  14   0     1772.10     1639.61     32.26 o
   2  14   0     1961.12     1850.17     34.83 o
   4  14   0      213.34      227.50     13.86 o
   6  14   0      379.67      240.32     14.84 o
   8  14   0     5444.73     5387.22     75.44 o
  10  14   0      656.56      585.83     23.45 o
  12  14   0       16.12       12.71      9.83 o
  14  14   0        2.66      -11.77     11.77 o
 -14  16   0      201.36      173.93     17.68 o
 -12  16   0      134.27      152.33     15.91 o
 -10  16   0     1118.98     1221.94     31.78 o
  -8  16   0      285.95      223.79     15.37 o
  -6  16   0     1120.35     1160.80     28.61 o
  -4  16   0      114.23       58.89     11.19 o
  -2  16   0        9.08       43.71     10.13 o
   0  16   0     3040.10     2599.80     45.16 o
   2  16   0        4.34       -5.90     10.71 o
   4  16   0     1706.67     1766.74     30.69 o
   6  16   0      306.95      270.03     13.63 o
   8  16   0     3129.27     3083.12     52.52 o
  10  16   0      153.23      124.24     14.90 o
  12  16   0      976.33      876.53     25.39 o
  14  16   0       54.68       35.21     13.15 o
  16  16   0       68.91       90.85     17.44 o
 -16  18   0        4.78       -6.00     17.64 o
 -14  18   0      455.40      420.34     23.67 o
 -12  18   0      285.56      243.01     19.27 o
 -10  18   0        0.00      -13.85     13.85 o
  -8  18   0      210.14      146.26     15.73 o
  -6  18   0        0.04        1.20     11.77 o
  -4  18   0      729.84      703.02     24.42 o
  -2  18   0        5.82       14.19     11.11 o
   0  18   0     4455.98     4455.66     68.68 o
   2  18   0      129.22      129.35     20.01 o
   4  18   0      285.67      425.50     20.20 o
   6  18   0      180.78      247.05     18.89 o
   8  18   0     2037.70     1764.15     43.01 o
  10  18   0     1106.75     1161.89     33.85 o
  12  18   0      535.34      651.33     24.01 o
  14  18   0      170.01      177.47     27.54 o
  16  18   0      309.53      299.28     21.73 o
  18  18   0      150.00      148.61     41.63 o
 -18  20   0      236.63      290.34     27.98 o
 -16  20   0       57.55       54.43     17.08 o
 -14  20   0        4.80       32.70     19.22 o
 -12  20   0      400.41      490.31     24.41 o
 -10  20   0       32.99       19.56     15.49 o
  -8  20   0      784.10      911.32     31.02 o
  -6  20   0     3093.48     3352.06     58.76 o
  -4  20   0     1224.16     1210.32     36.03 o
  -2  20   0     1082.13     1257.91     35.48 o
   0  20   0     5359.97     5009.84     76.76 o
   2  20   0        8.39      -13.41     13.41 o
   4  20   0      112.29      161.87     17.64 o
   6  20   0       19.99       -2.40     13.79 o
   8  20   0     3247.10     3138.70     50.67 o
  10  20   0      127.58      165.52     21.71 o
  12  20   0     1211.02     1160.62     46.56 o
  14  20   0       89.67       67.43     16.93 o
  16  20   0      215.30      221.02     26.63 o
  18  20   0        0.02      -13.55     20.48 o
  20  20   0       48.67       43.44     23.40 o
 -20  22   0       65.18       69.27     24.21 o
 -18  22   0      121.27      145.38     33.55 o
 -16  22   0        0.45       -4.85     19.93 o
 -14  22   0       12.85       -3.37     19.87 o
 -12  22   0       18.11       22.16     19.41 o
 -10  22   0       46.04       50.33     23.00 o
  -8  22   0       20.79       -6.40     19.92 o
  -6  22   0        0.09       11.14     16.11 o
  -4  22   0      728.07      671.41     29.22 o
  -2  22   0      106.25       46.62     20.62 o
   0  22   0       16.97       -7.05     14.33 o
   2  22   0      326.37      393.15     22.78 o
   4  22   0        5.35       -4.94     14.74 o
   6  22   0     2069.75     2194.13     49.15 o
   8  22   0      303.11      300.25     22.47 o
  10  22   0      857.68      874.38     53.12 o
  12  22   0      108.22      103.21     23.24 o
  14  22   0       40.15       54.18     25.85 o
  16  22   0       40.43       -4.72     21.50 o
  18  22   0       61.42       68.55     24.77 o
  20  22   0        0.51       10.72     22.50 o
 -18  24   0        0.00       17.81     23.32 o
 -16  24   0       41.38       28.60     23.33 o
 -14  24   0        3.12      -20.04     20.04 o
 -12  24   0        2.05      -19.10     19.10 o
 -10  24   0        0.16       -0.73     18.75 o
  -8  24   0       15.75       19.48     18.64 o
  -6  24   0       36.75       40.55     18.50 o
  -4  24   0        3.84       -7.71     22.51 o
  -2  24   0       56.07       23.64     20.04 o
   0  24   0      562.53      637.45     33.13 o
   2  24   0      616.79      624.31     33.24 o
   4  24   0       16.76       11.04     19.94 o
   6  24   0      127.90      130.75     24.03 o
   8  24   0      835.62      899.91     55.12 o
  10  24   0       13.39       26.94     21.48 o
  12  24   0       71.51       16.46     22.12 o
  14  24   0       35.49       51.35     22.64 o
  16  24   0        2.88       30.39     23.45 o
  18  24   0        1.04       -5.35     21.95 o
 -14  26   0        2.34       12.81     23.62 o
 -12  26   0       45.50       21.82     23.16 o
 -10  26   0      169.29      194.50     24.28 o
  -8  26   0        0.19        8.78     18.78 o
  -6  26   0      358.43      445.59     28.88 o
  -4  26   0      167.97      179.02     34.76 o
  -2  26   0      587.88      611.31     36.04 o
   0  26   0      132.92      119.03     28.91 o
   2  26   0      233.33      275.54     29.16 o
   4  26   0      355.33      337.20     29.97 o
   6  26   0       27.98        0.01     22.84 o
   8  26   0       27.64      -31.33     31.33 o
  10  26   0      169.29      218.00     37.98 o
  12  26   0      167.67      169.76     27.98 o
  14  26   0       64.34       49.85     24.92 o
 -10  28   0      203.71      239.49     26.98 o
  -8  28   0       51.60       73.16     22.55 o
  -6  28   0      232.33      274.15     30.35 o
  -4  28   0       77.21       51.71     33.07 o
  -2  28   0      144.32      217.52     28.84 o
   0  28   0      176.93      207.25     27.97 o
   2  28   0        0.02        7.34     23.00 o
   4  28   0      113.24      201.54     31.88 o
   6  28   0        2.56        4.03     23.78 o
   8  28   0        6.43      -21.23     22.06 o
  10  28   0        0.09      -23.17     23.30 o
  -2  30   0       91.81      103.41     32.27 o
   0  30   0       15.90       -0.27     24.24 o
   2  30   0       63.71       68.93     33.21 o
  -1   2   1    23076.19    19316.90    398.31 o
   1   2   1    20039.80    15428.03    457.59 o
  -2   3   1     7915.63     7236.47     45.34 o
   0   3   1     4232.36     4475.21     26.36 o
   2   3   1      644.01      819.99      7.50 o
  -3   4   1    51458.99    52398.46    363.08 o
  -1   4   1    40401.89    40384.18    251.88 o
   1   4   1      568.30      554.81      6.35 o
   3   4   1    25680.99    23433.65    171.48 o
  -4   5   1    23236.53    21133.75    172.88 o
  -2   5   1     1553.27     1970.46     17.87 o
   0   5   1    71268.40    70649.16    451.93 o
   2   5   1    74868.00    73300.62    528.61 o
   4   5   1    73247.19    68210.72    516.56 o
  -5   6   1     6439.89     5983.67     53.91 o
  -3   6   1    31409.61    31330.37    239.87 o
  -1   6   1    11586.22    10618.38     76.68 o
   1   6   1    10087.96    11490.11     79.68 o
   3   6   1     7912.64     7500.40     65.15 o
   5   6   1      783.17      720.69     11.15 o
  -6   7   1     1107.52     1072.27     16.23 o
  -4   7   1     3388.79     3506.71     32.42 o
  -2   7   1    27455.01    27981.17    204.59 o
   0   7   1     2446.26     2501.37     20.04 o
   2   7   1        0.09        6.65      3.23 o
   4   7   1     2877.85     2975.01     30.32 o
   6   7   1     5283.51     5268.89     46.58 o
  -7   8   1      312.45      269.15      8.98 o
  -5   8   1     2964.91     3009.77     29.69 o
  -3   8   1      241.25      253.94      6.65 o
  -1   8   1      421.32      495.60      7.78 o
   1   8   1    19535.61    18179.53    124.56 o
   3   8   1      132.50      162.32      6.15 o
   5   8   1     2344.64     2782.34     29.91 o
   7   8   1       82.99       68.36      5.78 o
  -8   9   1      263.25      364.31     11.18 o
  -6   9   1      183.87      108.42      6.29 o
  -4   9   1      639.48      926.43     13.80 o
  -2   9   1       75.51       74.75      4.92 o
   0   9   1     2997.34     2908.20     24.71 o
   2   9   1     6274.50     6406.54     49.94 o
   4   9   1      668.14      632.03     11.71 o
   6   9   1      200.49      202.92      8.30 o
   8   9   1     4819.38     4669.95     44.36 o
  -9  10   1       74.57      131.70      9.17 o
  -7  10   1      117.34      151.70      8.31 o
  -5  10   1      101.62       63.90      5.68 o
  -3  10   1     1990.63     2081.73     23.23 o
  -1  10   1     5578.53     4821.31     38.01 o
   1  10   1      939.66      864.59     11.64 o
   3  10   1     2498.85     2731.60     28.41 o
   5  10   1        8.14       11.48      6.01 o
   7  10   1     3651.85     4006.24     42.21 o
   9  10   1     2957.22     2980.66     32.68 o
 -10  11   1      127.71      176.51      9.21 o
  -8  11   1       39.71       41.53      7.87 o
  -6  11   1    11224.81    12144.04    100.82 o
  -4  11   1     1208.04     1075.87     16.10 o
  -2  11   1     3234.60     3262.09     35.24 o
   0  11   1      232.95      253.19      7.51 o
   2  11   1     1714.04     1545.07     18.65 o
   4  11   1     5863.35     6415.27     57.44 o
   6  11   1       72.59       43.19      7.25 o
   8  11   1     2627.53     2564.52     29.68 o
  10  11   1      260.94      312.04     10.76 o
 -11  12   1        0.09       -6.07      6.07 o
  -9  12   1     1145.60     1219.37     19.73 o
  -7  12   1      162.62      130.95      7.85 o
  -5  12   1     1787.00     1582.98     23.79 o
  -3  12   1     3215.81     3063.71     32.25 o
  -1  12   1      461.55      527.21     11.75 o
   1  12   1    11960.20    13334.27    103.91 o
   3  12   1      140.06      128.33      9.73 o
   5  12   1      125.02      131.13      7.86 o
   7  12   1        3.92       -6.96      6.96 o
   9  12   1        3.56        3.04      6.71 o
  11  12   1       15.83       -7.10      7.10 o
 -12  13   1      203.77      259.20     10.78 o
 -10  13   1       73.20      103.51      8.50 o
  -8  13   1     1218.50     1102.97     18.79 o
  -6  13   1     2528.03     2514.61     29.35 o
  -4  13   1     1097.97      953.19     16.19 o
  -2  13   1    10663.73    11197.44     94.92 o
   0  13   1      411.81      373.14      9.34 o
   2  13   1     3480.30     3061.19     32.95 o
   4  13   1     2758.15     2736.78     30.86 o
   6  13   1      600.37      595.35     15.29 o
   8  13   1      259.60      256.65     18.22 o
  10  13   1      791.43      611.31     15.55 o
  12  13   1      478.52      422.48     13.58 o
 -13  14   1      281.85      246.17     11.56 o
 -11  14   1      389.40      364.21     12.86 o
  -9  14   1      202.80      194.51      9.94 o
  -7  14   1      353.02      344.20     11.22 o
  -5  14   1     1983.19     2132.12     26.88 o
  -3  14   1      117.63      146.83      8.64 o
  -1  14   1      280.54      278.89      8.90 o
   1  14   1     1040.65     1086.98     24.37 o
   3  14   1     7542.19     7913.44     67.04 o
   5  14   1     5904.89     6042.58     54.16 o
   7  14   1     1450.29     1510.71     21.50 o
   9  14   1      424.67      344.27     12.11 o
  11  14   1       25.49       21.20      8.67 o
  13  14   1      625.30      649.62     16.27 o
 -14  15   1      571.93      577.98     16.41 o
 -12  15   1      515.04      485.67     15.16 o
 -10  15   1     1107.63     1097.66     20.76 o
  -8  15   1        2.94        0.76      6.90 o
  -6  15   1      214.87      228.50     10.21 o
  -4  15   1     1260.28     1482.31     23.70 o
  -2  15   1       40.58       66.51      7.42 o
   0  15   1     1100.15     1146.54     17.60 o
   2  15   1      922.55      992.33     16.67 o
   4  15   1        3.63       20.43      5.92 o
   6  15   1       20.96       59.04      7.65 o
   8  15   1     1480.56     1424.49     21.82 o
  10  15   1      440.63      351.93     12.16 o
  12  15   1     1760.27     1688.48     26.77 o
  14  15   1      747.82      649.63     18.26 o
 -15  16   1       84.43       59.64     11.34 o
 -13  16   1      355.46      283.67     12.76 o
 -11  16   1      548.22      554.69     16.40 o
  -9  16   1        1.80       -7.65      7.65 o
  -7  16   1       39.04       31.90      7.84 o
  -5  16   1     2047.28     2117.95     30.16 o
  -3  16   1      490.81      431.52     12.38 o
  -1  16   1     1982.17     1834.77     23.89 o
   1  16   1     4832.98     5335.00     49.39 o
   3  16   1       68.23      102.22      8.08 o
   5  16   1        0.66        4.27      5.87 o
   7  16   1      100.74      120.89      9.29 o
   9  16   1        5.56       -7.38      7.38 o
  11  16   1       14.76       -1.12      8.32 o
  13  16   1      865.34      871.68     21.03 o
  15  16   1      380.38      379.24     15.65 o
 -16  17   1      121.52      100.34     12.33 o
 -14  17   1     1089.65     1024.60     23.30 o
 -12  17   1      449.05      502.21     16.45 o
 -10  17   1       84.08       76.58     10.28 o
  -8  17   1      247.44      230.74     11.78 o
  -6  17   1       10.98       -1.28      7.69 o
  -4  17   1      823.87      926.37     22.64 o
  -2  17   1      576.57      510.19     13.45 o
   0  17   1        5.08       -7.34      7.34 o
   2  17   1       47.81       37.56      6.86 o
   4  17   1      471.09      613.90     14.45 o
   6  17   1      889.15     1141.98     18.19 o
   8  17   1       11.86        9.45      7.92 o
  10  17   1     1834.40     1909.61     25.98 o
  12  17   1        0.44       -9.02      9.02 o
  14  17   1      249.44      242.07     13.13 o
  16  17   1      844.10      870.82     24.00 o
 -17  18   1       45.72       65.09     12.01 o
 -15  18   1      543.95      502.54     17.58 o
 -13  18   1        0.08       -5.37     10.29 o
 -11  18   1        7.18       18.05     10.95 o
  -9  18   1      119.30      147.13     11.57 o
  -7  18   1        3.75       -8.04      8.04 o
  -5  18   1      292.54      257.54     13.08 o
  -3  18   1       87.16       96.59      8.92 o
  -1  18   1       50.99       54.15      8.59 o
   1  18   1       75.17       27.45      8.74 o
   3  18   1      262.48      201.20      9.65 o
   5  18   1       47.57       49.58      8.23 o
   7  18   1      147.97      165.21      9.52 o
   9  18   1      461.50      507.58     15.62 o
  11  18   1      500.80      456.97     14.54 o
  13  18   1      336.82      231.79     14.20 o
  15  18   1        0.98       -9.58      9.58 o
  17  18   1       17.37       34.65     11.29 o
 -18  19   1       17.37       31.87     11.53 o
 -16  19   1       14.48       46.19     11.38 o
 -14  19   1       31.01        7.88     10.92 o
 -12  19   1      296.10      297.59     16.06 o
 -10  19   1      978.52      884.71     23.26 o
  -8  19   1     1685.59     1562.87     26.59 o
  -6  19   1      165.85      140.93     12.61 o
  -4  19   1     1125.63     1199.14     22.17 o
  -2  19   1      607.52      586.85     15.95 o
   0  19   1       47.51       25.61      9.31 o
   2  19   1      297.93      283.95     12.95 o
   4  19   1       31.47       -5.78      7.41 o
   6  19   1     1686.31     1572.85     22.13 o
   8  19   1      112.23      137.48     12.67 o
  10  19   1      294.95      285.93     12.87 o
  12  19   1      122.48       98.02     11.63 o
  14  19   1        1.47      -10.67     10.67 o
  16  19   1       17.48       20.31     10.91 o
  18  19   1       62.72       70.18     12.58 o
 -19  20   1       35.13       19.31     12.03 o
 -17  20   1      106.47      125.85     13.22 o
 -15  20   1      215.57      174.74     13.63 o
 -13  20   1        6.30       -2.69     10.34 o
 -11  20   1       30.37       20.38     12.08 o
  -9  20   1      898.86      906.69     26.77 o
  -7  20   1        7.43       25.31     12.01 o
  -5  20   1      435.58      412.94     18.58 o
  -3  20   1      902.90      913.32     19.78 o
  -1  20   1     1469.01     1403.76     27.66 o
   1  20   1      142.43      190.76     12.58 o
   3  20   1      104.96       23.22     10.22 o
   5  20   1      327.87      321.65     14.72 o
   7  20   1      328.66      396.59     14.39 o
   9  20   1     1390.10     1438.81     27.81 o
  11  20   1     1345.62     1377.85     25.30 o
  13  20   1       31.66        0.02      9.99 o
  15  20   1       18.16        3.94     10.20 o
  17  20   1       39.34       37.73     13.60 o
  19  20   1       32.27        9.42     15.77 o
 -20  21   1        3.36       16.64     14.21 o
 -18  21   1        0.83       14.45     11.64 o
 -16  21   1       18.76       10.99     11.02 o
 -14  21   1       31.57       22.04     11.25 o
 -12  21   1        6.11       -4.83     11.49 o
 -10  21   1      267.95      248.76     18.02 o
  -8  21   1      109.09       85.24     14.85 o
  -6  21   1      632.08      658.08     21.38 o
  -4  21   1       98.82       52.76     11.25 o
  -2  21   1        0.58      -13.82     13.82 o
   0  21   1        1.33        6.30     11.99 o
   2  21   1      269.40      278.56     14.47 o
   4  21   1      178.47      107.34     11.84 o
   6  21   1      185.16      144.58     13.92 o
   8  21   1       73.85       67.28     13.32 o
  10  21   1        7.66        8.31     10.25 o
  12  21   1      508.69      480.28     17.85 o
  14  21   1      169.75      150.80     14.12 o
  16  21   1      103.66       56.86     12.60 o
  18  21   1        1.08      -10.90     11.78 o
  20  21   1       21.42       37.09     16.54 o
 -19  22   1        2.90       -1.81     11.79 o
 -17  22   1        9.04       -8.26     11.04 o
 -15  22   1       62.34       52.44     12.07 o
 -13  22   1        1.07      -10.32     10.32 o
 -11  22   1      354.81      387.23     20.34 o
  -9  22   1      102.92       98.99     15.88 o
  -7  22   1     1291.13     1356.57     30.33 o
  -5  22   1      288.09      309.53     17.02 o
  -3  22   1      148.56      166.13     14.91 o
  -1  22   1       69.10        5.88     13.23 o
   1  22   1       78.39       66.90     13.01 o
   3  22   1      515.79      591.42     20.38 o
   5  22   1      126.90      189.06     15.77 o
   7  22   1     1034.49      957.09     27.94 o
   9  22   1      146.79      163.18     15.28 o
  11  22   1       69.22       77.10     13.81 o
  13  22   1        6.64       -2.79     12.21 o
  15  22   1       44.79       45.48     17.26 o
  17  22   1        8.66        2.78     13.12 o
  19  22   1        0.26       14.69     15.96 o
 -18  23   1       30.98       15.86     12.16 o
 -16  23   1        0.01       19.98     11.72 o
 -14  23   1        1.12       -3.88     12.25 o
 -12  23   1       52.08       59.73     15.21 o
 -10  23   1      182.05      201.19     17.31 o
  -8  23   1        8.18      -11.00     13.23 o
  -6  23   1     1562.04     1614.32     31.33 o
  -4  23   1      282.29      301.40     17.56 o
  -2  23   1       14.51      -10.33     13.79 o
   0  23   1       19.31       19.87     14.08 o
   2  23   1       67.49       45.18     15.92 o
   4  23   1        2.82      -16.73     16.73 o
   6  23   1       34.60       44.95     12.95 o
   8  23   1        0.25       -4.23     12.40 o
  10  23   1      171.56      154.54     15.24 o
  12  23   1        3.39      -12.16     12.16 o
  14  23   1       30.14       10.47     13.09 o
  16  23   1       25.26       12.08     15.67 o
  18  23   1       42.90       49.85     17.10 o
 -17  24   1       49.67       66.64     14.86 o
 -15  24   1        1.58      -12.73     12.73 o
 -13  24   1       26.29       35.15     13.14 o
 -11  24   1       32.83       30.82     14.72 o
  -9  24   1      341.55      394.88     19.53 o
  -7  24   1       25.94       22.26     13.32 o
  -5  24   1      329.01      346.12     19.08 o
  -3  24   1       14.72       -3.53     14.08 o
  -1  24   1      119.93      103.25     18.90 o
   1  24   1       41.98       47.81     14.73 o
   3  24   1       84.63      114.70     17.57 o
   5  24   1       22.39        1.88     12.13 o
   7  24   1       76.28       10.82     14.23 o
   9  24   1      227.30      234.03     16.65 o
  11  24   1      259.42      253.91     17.36 o
  13  24   1        4.22      -14.14     14.14 o
  15  24   1        0.19      -10.73     15.12 o
  17  24   1        4.00      -15.30     15.30 o
 -16  25   1        9.75        9.06     13.97 o
 -14  25   1       20.52       28.00     13.96 o
 -12  25   1       29.15       26.20     14.97 o
 -10  25   1       11.91        7.76     13.77 o
  -8  25   1       44.12       43.22     15.40 o
  -6  25   1       23.34       14.88     12.71 o
  -4  25   1      292.65      307.71     20.18 o
  -2  25   1      164.31      139.93     17.45 o
   0  25   1       18.28       21.05     14.80 o
   2  25   1      167.89      158.58     17.45 o
   4  25   1        0.63      -12.53     12.53 o
   6  25   1       43.36       28.07     13.64 o
   8  25   1      152.31      140.22     16.17 o
  10  25   1       12.64       25.10     14.05 o
  12  25   1        0.49       -9.39     18.40 o
  14  25   1       10.03      -15.00     15.50 o
  16  25   1       30.62       16.80     18.20 o
 -15  26   1        8.79       -8.84     15.55 o
 -13  26   1       21.07       11.19     13.69 o
 -11  26   1       93.88      134.30     16.92 o
  -9  26   1      157.27      161.83     18.56 o
  -7  26   1       82.23       79.14     14.71 o
  -5  26   1       13.86       31.07     15.66 o
  -3  26   1       56.38       68.87     16.59 o
  -1  26   1      224.64      250.28     19.43 o
   1  26   1       11.38       -5.93     19.12 o
   3  26   1        9.91        7.92     15.57 o
   5  26   1       33.92       38.05     14.17 o
   7  26   1       40.50       18.77     15.82 o
   9  26   1        9.86       -1.05     15.98 o
  11  26   1       76.87       85.29     18.34 o
  13  26   1        6.24        1.31     18.87 o
  15  26   1        1.62       19.78     27.53 o
 -12  27   1       27.12       34.51     14.32 o
 -10  27   1        7.23       16.35     14.60 o
  -8  27   1       26.03       14.79     13.76 o
  -6  27   1      170.27      234.45     19.05 o
  -4  27   1      110.14      125.31     17.91 o
  -2  27   1      138.46      161.34     19.02 o
   0  27   1      155.24      180.17     19.08 o
   2  27   1        3.56       -9.75     15.90 o
   4  27   1       64.96       12.17     19.37 o
   6  27   1      282.13      281.38     21.40 o
   8  27   1        5.32       -8.00     16.15 o
  10  27   1       54.83       58.31     18.38 o
  12  27   1       41.76       23.96     18.31 o
 -11  28   1       37.81       22.58     27.29 o
  -9  28   1       63.83       43.92     16.12 o
  -7  28   1       13.48       22.50     16.61 o
  -5  28   1       62.13       61.14     17.25 o
  -3  28   1       13.57       29.22     16.69 o
  -1  28   1        5.75       20.19     16.56 o
   1  28   1       45.75       26.83     16.51 o
   3  28   1      111.18      135.62     19.82 o
   5  28   1       32.84       44.93     17.67 o
   7  28   1        0.68      -15.77     15.77 o
   9  28   1        3.55      -17.02     17.02 o
  11  28   1        7.17      -21.53     21.53 o
  -8  29   1       39.40       51.46     26.17 o
  -6  29   1        4.69        5.08     17.47 o
  -4  29   1       23.08       -2.20     17.85 o
  -2  29   1       21.54       37.18     18.40 o
   0  29   1       73.18       73.23     19.51 o
   2  29   1      121.88      114.06     20.21 o
   4  29   1       20.07       31.14     18.49 o
   6  29   1       23.47       23.27     18.55 o
   8  29   1        7.86      -22.88     22.88 o
  -1  30   1        1.07        4.51     19.61 o
   1  30   1        0.22       16.94     28.45 o
   1   1   2      439.78      494.57      5.48 o
   0   2   2     2512.71     2459.05     17.27 o
   2   2   2     8481.48     8312.33     55.69 o
  -1   3   2      550.48      430.05      5.10 o
   1   3   2      995.65     1158.66     11.00 o
   3   3   2    32275.16    33436.67    201.75 o
  -2   4   2       31.82       54.55      2.87 o
   0   4   2     2166.89     1933.38     14.91 o
   2   4   2    52260.67    53243.44    330.00 o
   4   4   2   108509.69   105594.67    672.96 o
  -3   5   2    13640.51    13108.40     90.13 o
  -1   5   2      173.35      250.89      5.22 o
   1   5   2     7595.19     8074.62     51.21 o
   3   5   2     8857.94     9805.80     71.35 o
   5   5   2    38468.75    37353.16    271.74 o
  -4   6   2      412.83      337.14      7.88 o
  -2   6   2      682.03      699.19      8.50 o
   0   6   2      192.10      141.28      5.39 o
   2   6   2      752.22      650.44      8.66 o
   4   6   2    16675.62    16579.61    118.10 o
   6   6   2     6578.31     6949.23     58.38 o
  -5   7   2     4462.83     4698.12     39.39 o
  -3   7   2    14926.04    14446.84    108.51 o
  -1   7   2     2035.10     1927.47     17.93 o
   1   7   2     2544.31     2820.33     24.28 o
   3   7   2     2069.46     1984.05     18.57 o
   5   7   2      618.59      706.55     10.59 o
   7   7   2      189.46      158.74      6.46 o
  -6   8   2      160.02      148.37      5.96 o
  -4   8   2      346.75      314.11      9.30 o
  -2   8   2      383.94      282.60      6.67 o
   0   8   2    11797.95    12092.36     92.24 o
   2   8   2       56.75       19.96      3.47 o
   4   8   2      930.25      986.24     12.40 o
   6   8   2     1211.00     1122.70     15.70 o
   8   8   2      141.74      128.87      6.94 o
  -7   9   2     1232.18     1285.68     17.64 o
  -5   9   2     4907.32     4835.91     46.88 o
  -3   9   2       46.30       31.39      4.13 o
  -1   9   2      339.99      276.44      6.78 o
   1   9   2     9467.29    10063.88     72.04 o
   3   9   2     1965.04     1966.43     20.86 o
   5   9   2    22055.76    21253.35    159.19 o
   7   9   2      653.15      536.62     11.99 o
   9   9   2     1040.43     1156.07     18.18 o
  -8  10   2    10860.00    11066.87     92.80 o
  -6  10   2     3212.65     3668.42     36.11 o
  -4  10   2     2140.17     2018.14     21.64 o
  -2  10   2     3417.67     3767.66     32.74 o
   0  10   2       12.83       66.08      6.88 o
   2  10   2     1348.76     1462.14     16.38 o
   4  10   2      362.01      335.65      8.99 o
   6  10   2     3626.25     3853.84     36.00 o
   8  10   2     8066.04     7956.86     69.51 o
  10  10   2     2448.89     2591.53     29.90 o
  -9  11   2     1345.41     1518.12     21.49 o
  -7  11   2      716.89      666.05     17.83 o
  -5  11   2      677.65      765.16     14.26 o
  -3  11   2     2544.68     2544.75     27.70 o
  -1  11   2    18385.39    19121.21    144.48 o
   1  11   2      838.41      792.19     12.29 o
   3  11   2       67.93      122.60      6.86 o
   5  11   2     5920.23     5746.49     52.80 o
   7  11   2        7.20        8.69      5.83 o
   9  11   2       68.87       86.46      7.63 o
  11  11   2     1951.89     1903.63     25.35 o
 -10  12   2      537.69      504.17     13.23 o
  -8  12   2      273.40      330.48     10.14 o
  -6  12   2     2487.10     2544.15     29.36 o
  -4  12   2      570.02      613.81     11.60 o
  -2  12   2        1.23       10.40      5.42 o
   0  12   2     3906.99     3421.52     31.74 o
   2  12   2     7294.62     8321.96     65.25 o
   4  12   2     1076.25      944.14     16.40 o
   6  12   2        0.14        3.88      5.65 o
   8  12   2      113.08       88.77      8.23 o
  10  12   2       58.91       32.52      7.39 o
  12  12   2     2228.98     2289.35     29.84 o
 -11  13   2        2.73       -6.78      6.78 o
  -9  13   2       34.31       19.68      6.49 o
  -7  13   2      564.69      586.10     13.76 o
  -5  13   2      498.56      406.81     10.35 o
  -3  13   2        0.39       -2.65      5.68 o
  -1  13   2      265.86      253.78      8.55 o
   1  13   2      328.22      407.00      9.72 o
   3  13   2      622.38      768.24     12.29 o
   5  13   2       94.40      133.84      8.35 o
   7  13   2     1023.03     1047.52     17.20 o
   9  13   2      711.12      821.97     16.08 o
  11  13   2     2965.56     2987.65     35.40 o
  13  13   2     2044.57     2051.34     28.94 o
 -12  14   2      445.78      511.07     14.41 o
 -10  14   2      172.47      150.31      9.19 o
  -8  14   2        9.86        1.11      6.51 o
  -6  14   2       14.32       14.76      5.45 o
  -4  14   2     1386.17     1547.04     22.15 o
  -2  14   2      656.60      646.03     13.88 o
   0  14   2     1747.10     2009.66     22.99 o
   2  14   2        0.48       -5.38      5.38 o
   4  14   2       67.96       46.82      8.08 o
   6  14   2        4.73       -6.68      6.68 o
   8  14   2       28.51       13.60      7.02 o
  10  14   2      677.93      779.02     16.99 o
  12  14   2      663.06      627.75     16.76 o
  14  14   2     1502.41     1562.41     26.16 o
 -13  15   2      665.16      552.65     16.59 o
 -11  15   2     1536.73     1318.73     21.78 o
  -9  15   2       80.50       47.89      7.66 o
  -7  15   2      333.59      304.23     12.44 o
  -5  15   2       66.45       40.44      6.48 o
  -3  15   2      409.16      405.98     11.75 o
  -1  15   2     1333.43     1553.08     21.93 o
   1  15   2      590.69      727.38     13.89 o
   3  15   2      220.58      191.52      8.92 o
   5  15   2     2296.60     2376.63     28.08 o
   7  15   2     1265.17     1348.71     20.83 o
   9  15   2       30.07        8.97      7.57 o
  11  15   2       34.13       21.80      8.35 o
  13  15   2     1891.27     1854.35     28.66 o
  15  15   2       31.90       18.90     10.07 o
 -14  16   2     2108.42     2166.71     31.95 o
 -12  16   2      335.45      339.06     13.90 o
 -10  16   2     1090.72     1170.64     20.77 o
  -8  16   2       53.29       41.33      9.50 o
  -6  16   2      192.93      174.33     11.02 o
  -4  16   2      243.76      205.93     10.58 o
  -2  16   2      682.84      813.60     18.45 o
   0  16   2     4795.78     5047.82     48.06 o
   2  16   2       10.80       -2.59      6.13 o
   4  16   2     1759.34     1851.18     26.03 o
   6  16   2     2551.43     2609.10     32.76 o
   8  16   2     1459.04     1404.52     22.11 o
  10  16   2      209.60      140.63     10.14 o
  12  16   2       11.49       13.78      9.06 o
  14  16   2       32.04       57.16     10.50 o
  16  16   2       41.40       43.24     10.87 o
 -15  17   2        0.00       36.39     10.41 o
 -13  17   2       54.04       40.31     10.52 o
 -11  17   2       42.07       51.86     10.23 o
  -9  17   2        5.03       -9.78      9.78 o
  -7  17   2       28.94        9.47      9.16 o
  -5  17   2      399.69      402.02     14.62 o
  -3  17   2      332.81      221.73     11.34 o
  -1  17   2      133.34      130.09     10.24 o
   1  17   2     3451.36     4003.80     42.96 o
   3  17   2       23.12       47.85      6.80 o
   5  17   2      157.92      126.29     11.94 o
   7  17   2      899.12      860.83     18.21 o
   9  17   2      760.22      786.65     16.79 o
  11  17   2       71.88       46.52      9.55 o
  13  17   2      276.63      193.46     12.00 o
  15  17   2       25.80       46.86     11.91 o
  17  17   2        0.81        3.08     10.49 o
 -16  18   2     1342.34     1363.11     26.83 o
 -14  18   2      183.42      189.65     13.30 o
 -12  18   2       46.95       47.78     10.57 o
 -10  18   2      325.44      313.19     15.66 o
  -8  18   2     1859.10     1784.16     32.86 o
  -6  18   2     1058.51     1109.65     23.60 o
  -4  18   2     2847.69     3201.81     36.70 o
  -2  18   2      660.50      685.50     21.78 o
   0  18   2      435.15      440.66     15.75 o
   2  18   2      316.47      278.07     11.94 o
   4  18   2       94.63       60.47      8.67 o
   6  18   2        2.71       -7.86      7.86 o
   8  18   2      964.01      939.24     18.59 o
  10  18   2     2245.02     2070.52     29.14 o
  12  18   2      178.13      148.54     11.38 o
  14  18   2      780.61      764.48     24.49 o
  16  18   2      291.59      253.63     14.58 o
  18  18   2       71.48       71.44     11.65 o
 -17  19   2      129.06      173.91     13.57 o
 -15  19   2       17.15       24.70     10.81 o
 -13  19   2      296.16      313.67     16.56 o
 -11  19   2      503.89      473.82     24.84 o
  -9  19   2      382.55      405.70     18.91 o
  -7  19   2        9.60       -8.46     12.16 o
  -5  19   2      910.92      913.10     26.23 o
  -3  19   2      289.37      191.42     11.67 o
  -1  19   2     2441.99     2540.98     32.49 o
   1  19   2      136.83      110.55     14.81 o
   3  19   2      484.41      473.54     14.10 o
   5  19   2      113.80       77.21      9.67 o
   7  19   2      504.49      557.11     16.98 o
   9  19   2      227.74      260.64     12.82 o
  11  19   2      104.49       70.28     10.47 o
  13  19   2      167.97      155.76     11.78 o
  15  19   2       36.89       45.56     10.65 o
  17  19   2        1.14       29.22     10.38 o
  19  19   2        8.99       16.84     11.20 o
 -18  20   2        5.50       14.10     11.12 o
 -16  20   2      411.77      436.82     19.39 o
 -14  20   2       89.25       66.49     13.62 o
 -12  20   2       40.35       63.42     12.93 o
 -10  20   2     1934.29     2003.28     34.33 o
  -8  20   2      295.04      295.23     17.80 o
  -6  20   2       55.00       67.19     12.96 o
  -4  20   2      512.30      405.01     17.35 o
  -2  20   2       21.73        2.54     12.21 o
   0  20   2        0.54      -10.25     10.25 o
   2  20   2     1491.81     1370.91     25.41 o
   4  20   2      101.28       83.27     10.73 o
   6  20   2        1.44      -12.06     12.55 o
   8  20   2      277.69      260.02     15.24 o
  10  20   2       12.26      -11.99     14.25 o
  12  20   2       10.13        2.97      9.61 o
  14  20   2        1.04       -9.29      9.29 o
  16  20   2       26.35       21.55     10.50 o
  18  20   2        4.38        7.62     10.41 o
  20  20   2       30.30       39.14     12.25 o
 -19  21   2       21.38       11.48     13.94 o
 -17  21   2        0.08       -0.09     12.46 o
 -15  21   2      197.08      201.28     15.95 o
 -13  21   2      254.71      230.97     16.09 o
 -11  21   2      210.30      162.11     14.90 o
  -9  21   2      529.80      468.39     20.84 o
  -7  21   2      212.84      267.00     19.37 o
  -5  21   2       51.29       35.31     13.10 o
  -3  21   2       67.50       78.03     13.67 o
  -1  21   2      908.08      981.32     26.89 o
   1  21   2      279.45      215.71     16.14 o
   3  21   2      576.58      587.96     19.52 o
   5  21   2      432.21      448.09     18.14 o
   7  21   2       22.09        3.56     10.40 o
   9  21   2       95.15      107.17     11.36 o
  11  21   2       14.38       -9.10      9.10 o
  13  21   2        1.37        1.68      9.89 o
  15  21   2        1.20       -5.44      9.97 o
  17  21   2       26.50       17.44     10.58 o
  19  21   2       49.29       67.58     12.28 o
  21  21   2       20.50       25.36     14.90 o
 -20  22   2       46.13       40.89     15.98 o
 -18  22   2        3.11       27.55     14.57 o
 -16  22   2       33.29       30.50     15.45 o
 -14  22   2        0.44      -11.62     11.62 o
 -12  22   2       74.19       30.75     12.84 o
 -10  22   2      249.13      266.47     16.25 o
  -8  22   2        2.21       29.28     13.62 o
  -6  22   2       17.89       55.41     13.90 o
  -4  22   2     1584.01     1708.06     33.27 o
  -2  22   2      696.17      642.27     23.28 o
   0  22   2      172.43      141.74     16.18 o
   2  22   2      130.21      105.03     15.17 o
   4  22   2       49.31       45.43     13.19 o
   6  22   2      387.91      399.82     17.89 o
   8  22   2       11.92      -10.92     10.92 o
  10  22   2       98.49      104.42     13.82 o
  12  22   2        0.10        0.83     10.89 o
  14  22   2        2.97      -10.53     10.79 o
  16  22   2        1.62        2.68     10.52 o
  18  22   2        3.70       -9.61     11.07 o
  20  22   2       12.94        8.85     16.06 o
 -19  23   2       24.11       31.68     16.64 o
 -17  23   2       52.74       46.85     15.80 o
 -15  23   2       79.05       87.99     14.70 o
 -13  23   2        0.00       -5.10     11.99 o
 -11  23   2      156.98      196.34     15.67 o
  -9  23   2      103.39      116.92     15.52 o
  -7  23   2      102.81      108.22     15.40 o
  -5  23   2      966.27     1089.80     30.15 o
  -3  23   2        1.64      -12.85     12.85 o
  -1  23   2       22.17        8.42     13.80 o
   1  23   2        2.60      -13.05     13.05 o
   3  23   2      218.55      158.16     16.31 o
   5  23   2      199.26      173.58     14.93 o
   7  23   2      274.80      240.65     16.22 o
   9  23   2      196.11      241.05     14.85 o
  11  23   2       98.50       90.47     12.42 o
  13  23   2       19.57        7.50     11.36 o
  15  23   2        9.51       -1.24     12.02 o
  17  23   2       16.87        4.51     12.46 o
  19  23   2       16.65       25.48     13.63 o
 -16  24   2       15.53      -14.63     14.63 o
 -14  24   2        8.07        3.09     12.68 o
 -12  24   2       50.74       43.01     13.37 o
 -10  24   2       35.55       26.62     12.45 o
  -8  24   2       33.77       37.99     14.10 o
  -6  24   2      689.95      776.24     25.08 o
  -4  24   2       68.97       86.48     14.93 o
  -2  24   2        1.62       -7.91     14.33 o
   0  24   2      595.26      572.15     24.74 o
   2  24   2       79.56       87.19     15.94 o
   4  24   2        1.00      -13.34     13.34 o
   6  24   2       84.09       36.44     12.63 o
   8  24   2      107.98       60.75     12.26 o
  10  24   2      231.26      268.67     15.72 o
  12  24   2        2.10        3.88     11.47 o
  14  24   2       26.68       13.39     17.08 o
  16  24   2       70.03       55.03     13.47 o
 -15  25   2       20.10       28.24     16.08 o
 -13  25   2        7.10      -13.33     13.33 o
 -11  25   2        0.70        2.15     12.56 o
  -9  25   2       21.98       15.67     13.67 o
  -7  25   2      102.89      121.37     14.89 o
  -5  25   2       42.36       30.84     14.44 o
  -3  25   2      117.99      131.33     17.05 o
  -1  25   2       91.92      116.87     16.54 o
   1  25   2       39.17       -1.63     20.67 o
   3  25   2      232.86      231.94     18.79 o
   5  25   2       34.22       14.65     14.66 o
   7  25   2        0.00      -12.31     12.31 o
   9  25   2      110.74      123.64     13.83 o
  11  25   2      172.37      161.60     15.25 o
  13  25   2        9.92        6.90     12.50 o
  15  25   2        0.95       -9.91     17.48 o
 -14  26   2        0.97      -14.72     14.72 o
 -12  26   2        0.48      -10.13     13.97 o
 -10  26   2        7.42       -5.57     13.72 o
  -8  26   2       46.54       15.63     13.63 o
  -6  26   2      110.81      127.30     16.69 o
  -4  26   2       97.76      139.02     17.69 o
  -2  26   2        1.13       -3.56     14.66 o
   0  26   2       76.88       61.40     16.51 o
   2  26   2       10.89       14.73     15.49 o
   4  26   2       10.56       -9.77     14.94 o
   6  26   2       54.08       29.99     16.30 o
   8  26   2       13.01       23.44     15.97 o
  10  26   2        1.92        8.47     13.98 o
  12  26   2      164.25      163.55     16.06 o
  14  26   2      167.14      198.29     16.63 o
 -11  27   2       64.91       47.89     15.92 o
  -9  27   2       64.29       55.88     14.83 o
  -7  27   2        0.01        2.64     15.26 o
  -5  27   2      128.61      136.94     20.09 o
  -3  27   2       94.29       77.28     18.70 o
  -1  27   2      135.74      119.85     17.78 o
   1  27   2      148.35      111.72     18.98 o
   3  27   2       22.61       -8.71     17.56 o
   5  27   2      118.72      135.49     19.93 o
   7  27   2       21.01        4.60     18.05 o
   9  27   2        4.17      -17.00     17.00 o
  11  27   2        0.02      -14.26     14.26 o
 -10  28   2       22.64       37.22     15.74 o
  -8  28   2       41.71       35.18     14.89 o
  -6  28   2      117.04      126.69     23.00 o
  -4  28   2        0.00      -16.37     16.37 o
  -2  28   2       29.58       21.09     17.36 o
   0  28   2       55.03       31.78     18.15 o
   2  28   2       49.42       30.26     18.31 o
   4  28   2      155.51      176.68     21.46 o
   6  28   2        0.18      -17.23     17.23 o
   8  28   2       40.24       30.98     18.73 o
  10  28   2      105.49      111.91     18.02 o
  -7  29   2        0.01      -15.06     19.11 o
  -5  29   2        3.30       20.37     21.70 o
  -3  29   2        3.22       -7.03     17.75 o
  -1  29   2       19.78        3.55     17.79 o
   1  29   2        3.93        9.87     18.30 o
   3  29   2       64.99       87.96     19.85 o
   5  29   2       17.13        8.25     18.16 o
   7  29   2        5.86      -19.01     19.01 o
   0   1   3    72921.04    71653.40    707.84 o
  -1   2   3    25044.10    24827.15    177.58 o
   1   2   3   136645.84   132274.77    966.18 o
  -2   3   3    15764.09    16574.06     99.02 o
   0   3   3    57074.23    56804.00    396.15 o
   2   3   3     1418.22     1406.72     12.31 o
  -3   4   3     9732.17     8622.54     58.69 o
  -1   4   3       32.51       16.59      2.87 o
   1   4   3   114501.83   111467.29    717.24 o
   3   4   3   110511.63   108849.27    723.10 o
  -4   5   3     1266.42     1236.05     11.90 o
  -2   5   3      961.10      856.29      9.26 o
   0   5   3    54065.34    55404.35    343.66 o
   2   5   3    15687.27    15454.79     95.45 o
   4   5   3    10473.64     9793.53     66.39 o
  -5   6   3     5895.37     6018.16     44.61 o
  -3   6   3       10.63        5.97      3.23 o
  -1   6   3      127.07      163.41      6.34 o
   1   6   3    17278.96    17751.77    126.19 o
   3   6   3     6922.18     7119.29     56.20 o
   5   6   3     2559.52     2672.94     23.50 o
  -6   7   3        9.47       13.94      6.58 o
  -4   7   3     1311.35     1532.66     16.25 o
  -2   7   3     3662.68     3689.06     30.61 o
   0   7   3      349.35      345.09      7.05 o
   2   7   3     1023.32      818.18     10.81 o
   4   7   3     5002.33     5028.61     44.36 o
   6   7   3     2428.12     2753.27     27.89 o
  -7   8   3     2079.68     2412.44     26.12 o
  -5   8   3      184.83      112.30      5.30 o
  -3   8   3     3264.12     3197.05     27.38 o
  -1   8   3      220.80      223.23      5.60 o
   1   8   3     4999.00     4877.91     41.29 o
   3   8   3        2.92       -3.99      3.99 o
   5   8   3     1610.61     1829.50     20.01 o
   7   8   3     7162.82     7446.17     64.52 o
  -8   9   3      641.35      692.50     15.38 o
  -6   9   3     8302.90     7810.45     63.55 o
  -4   9   3     5631.05     5292.64     44.57 o
  -2   9   3     3593.56     3903.18     30.15 o
   0   9   3    26406.74    27943.73    196.88 o
   2   9   3      933.12      864.28     11.76 o
   4   9   3      596.51      660.29     11.58 o
   6   9   3     7469.72     7008.18     61.46 o
   8   9   3    16501.06    15924.96    129.36 o
  -9  10   3    11175.77    11295.42    100.97 o
  -7  10   3      180.42      138.84      7.73 o
  -5  10   3     6743.12     7196.47     59.29 o
  -3  10   3     6537.93     6585.60     47.90 o
  -1  10   3      573.81      607.27      9.62 o
   1  10   3     2022.25     2009.82     22.16 o
   3  10   3     9683.57     9999.67     78.97 o
   5  10   3    18547.44    19453.76    140.34 o
   7  10   3     3743.28     3346.48     32.39 o
   9  10   3     5343.89     5316.29     47.59 o
 -10  11   3      712.28      661.10     17.07 o
  -8  11   3      756.49      634.75     15.77 o
  -6  11   3     2242.92     2016.32     25.04 o
  -4  11   3        1.60        4.05      4.56 o
  -2  11   3     1574.14     1902.96     18.39 o
   0  11   3     4124.24     4396.23     39.19 o
   2  11   3     6744.94     6619.31     58.79 o
   4  11   3      135.09      137.71      6.42 o
   6  11   3        0.16       15.86      5.21 o
   8  11   3     1039.66     1021.05     16.08 o
  10  11   3      232.62      202.61      8.75 o
 -11  12   3     1915.80     1799.11     27.49 o
  -9  12   3      483.93      492.40     14.09 o
  -7  12   3     2181.47     2398.25     26.76 o
  -5  12   3      869.79     1012.94     14.72 o
  -3  12   3       18.16        5.12      4.36 o
  -1  12   3      175.69      201.07      7.79 o
   1  12   3     3564.65     3792.69     34.14 o
   3  12   3     1207.05     1197.79     16.74 o
   5  12   3     1322.30     1550.24     18.76 o
   7  12   3     3176.19     3450.37     34.33 o
   9  12   3     5241.28     5035.07     46.67 o
  11  12   3      748.38      729.10     15.16 o
 -12  13   3       77.35       72.77     10.32 o
 -10  13   3      186.27      210.11     11.43 o
  -8  13   3      255.31      207.48      9.08 o
  -6  13   3        1.47       -4.98      4.98 o
  -4  13   3      888.49      873.47     13.60 o
  -2  13   3        1.34       -0.12      5.51 o
   0  13   3     2488.31     2730.55     27.65 o
   2  13   3       21.37       -5.06      5.06 o
   4  13   3     1189.97     1145.06     16.09 o
   6  13   3        0.29        1.11      5.71 o
   8  13   3     1599.97     1793.40     23.13 o
  10  13   3     1246.49     1030.46     17.90 o
  12  13   3      207.19      210.27     10.20 o
 -13  14   3     1103.32     1072.57     23.92 o
 -11  14   3       57.73       66.13     10.18 o
  -9  14   3       52.91       46.92      8.37 o
  -7  14   3      589.93      491.40     11.55 o
  -5  14   3      155.82      157.21      7.22 o
  -3  14   3      207.85      192.84      8.69 o
  -1  14   3        9.55       23.58      6.01 o
   1  14   3      526.24      422.21     10.82 o
   3  14   3      223.15      195.28      9.34 o
   5  14   3     1162.60     1335.27     19.29 o
   7  14   3      162.49      138.58      8.37 o
   9  14   3      336.69      347.32     11.40 o
  11  14   3     1680.97     1844.79     25.19 o
  13  14   3     2034.97     2233.32     29.13 o
 -14  15   3      337.32      396.35     16.42 o
 -12  15   3      309.02      234.95     13.88 o
 -10  15   3      668.39      730.48     18.19 o
  -8  15   3      695.22      704.63     15.45 o
  -6  15   3       94.43      116.35      7.28 o
  -4  15   3        4.54        3.46      6.39 o
  -2  15   3      563.56      640.62     14.07 o
   0  15   3     1951.85     2022.36     23.96 o
   2  15   3      246.43      270.54      9.99 o
   4  15   3      101.83      118.80      8.45 o
   6  15   3       14.64       11.59      6.58 o
   8  15   3      112.28      104.80      8.43 o
  10  15   3       69.79       86.61      8.91 o
  12  15   3     1242.16     1191.23     21.29 o
  14  15   3      167.92      175.76     13.24 o
 -15  16   3      328.69      380.98     16.85 o
 -13  16   3      195.09      172.32     13.28 o
 -11  16   3        0.23       -9.92      9.92 o
  -9  16   3     2332.77     2355.69     31.25 o
  -7  16   3      983.73      959.90     19.09 o
  -5  16   3       18.17       13.08      6.42 o
  -3  16   3     1239.02     1239.22     20.95 o
  -1  16   3     1195.85     1152.29     17.99 o
   1  16   3      323.35      310.40     10.66 o
   3  16   3       96.37       85.98      8.20 o
   5  16   3     2160.51     2037.20     24.66 o
   7  16   3      324.48      269.92     11.09 o
   9  16   3     1215.33     1334.74     21.46 o
  11  16   3     1020.86     1051.59     20.14 o
  13  16   3      555.06      440.45     19.67 o
  15  16   3        8.25       -8.13      8.13 o
 -16  17   3       66.55       94.46     13.25 o
 -14  17   3      742.78      691.62     20.77 o
 -12  17   3        2.20       -2.32     10.83 o
 -10  17   3      313.14      283.36     13.94 o
  -8  17   3       25.08       27.13     12.68 o
  -6  17   3       53.66       28.16      8.20 o
  -4  17   3     1572.37     1455.06     22.60 o
  -2  17   3       11.86       22.95      8.07 o
   0  17   3      139.41      148.37      9.10 o
   2  17   3     2339.40     2326.90     28.95 o
   4  17   3     2390.08     2309.68     29.20 o
   6  17   3      464.05      464.62     12.88 o
   8  17   3      163.29      154.67     10.18 o
  10  17   3       70.65       97.69      9.58 o
  12  17   3      135.78      125.35     10.49 o
  14  17   3        7.79       -2.67      8.53 o
  16  17   3      205.75      240.88     14.50 o
 -17  18   3       37.77       32.98     13.01 o
 -15  18   3      164.10      162.95     14.21 o
 -13  18   3        8.92       24.79     11.26 o
 -11  18   3     1640.45     1561.99     26.76 o
  -9  18   3     1587.49     1691.96     29.51 o
  -7  18   3      867.85      883.95     21.54 o
  -5  18   3      282.83      308.07     13.62 o
  -3  18   3      391.67      334.85     13.63 o
  -1  18   3     3969.81     4110.05     43.77 o
   1  18   3      302.41      386.75     13.15 o
   3  18   3      420.22      359.43     14.05 o
   5  18   3      588.87      623.94     14.98 o
   7  18   3       98.24       95.75      9.89 o
   9  18   3      233.45      190.27     11.21 o
  11  18   3      564.80      512.71     15.31 o
  13  18   3       47.68       18.55      8.99 o
  15  18   3      163.26      150.98     11.34 o
  17  18   3      104.39      105.63     13.22 o
 -18  19   3      327.36      311.80     17.69 o
 -16  19   3       28.04       20.33     11.79 o
 -14  19   3       44.67       25.27     11.78 o
 -12  19   3        0.06        5.05     10.98 o
 -10  19   3      628.16      679.21     24.29 o
  -8  19   3       85.09       52.11     11.83 o
  -6  19   3        2.01       -9.62      9.62 o
  -4  19   3      121.25       79.40     13.14 o
  -2  19   3       72.40       64.63     11.72 o
   0  19   3       14.24       28.55     10.39 o
   2  19   3      421.21      403.71     16.41 o
   4  19   3     3223.77     3101.99     41.22 o
   6  19   3       17.77       -8.62      8.62 o
   8  19   3      787.65      785.57     18.33 o
  10  19   3       16.05       11.96      9.07 o
  12  19   3       89.02       47.31     12.11 o
  14  19   3        5.00       -5.57      8.62 o
  16  19   3       25.31       38.04      9.49 o
  18  19   3       38.26       47.76     13.48 o
 -19  20   3        1.87        4.57     14.53 o
 -17  20   3       97.27      125.39     15.91 o
 -15  20   3      121.27      169.76     15.07 o
 -13  20   3       93.15       92.42     12.87 o
 -11  20   3       58.50       67.97     12.28 o
  -9  20   3      175.48      185.78     14.35 o
  -7  20   3      569.54      700.56     22.77 o
  -5  20   3       16.72      -11.03     11.03 o
  -3  20   3     1124.16     1156.30     25.85 o
  -1  20   3     1523.05     1639.69     30.63 o
   1  20   3      761.69      633.81     18.69 o
   3  20   3      237.34      158.17     13.46 o
   5  20   3      930.80      960.94     23.47 o
   7  20   3      184.86      139.03     11.14 o
   9  20   3      316.72      334.74     17.81 o
  11  20   3      120.21      135.46     11.79 o
  13  20   3       38.86       38.73      9.90 o
  15  20   3       12.04       10.11      9.24 o
  17  20   3       31.91       11.59     12.79 o
  19  20   3        2.30       29.94     14.24 o
 -20  21   3       24.09       29.82     15.60 o
 -18  21   3       19.11       30.85     20.66 o
 -16  21   3        1.40       -6.78     14.15 o
 -14  21   3        8.69        2.60     12.06 o
 -12  21   3       46.58       37.43     12.52 o
 -10  21   3      289.26      333.75     17.53 o
  -8  21   3      187.37      213.19     14.44 o
  -6  21   3       70.75       82.91     11.92 o
  -4  21   3        0.70       -6.25     12.24 o
  -2  21   3        7.35      -11.40     11.40 o
   0  21   3     1799.43     1868.58     35.21 o
   2  21   3      384.87      290.94     19.56 o
   4  21   3       13.78        2.27     10.91 o
   6  21   3      277.82      281.94     12.89 o
   8  21   3      380.98      426.62     15.00 o
  10  21   3       55.60       35.55      9.77 o
  12  21   3       39.53       32.35      9.77 o
  14  21   3        1.94        3.54      9.61 o
  16  21   3       11.36       -8.88      8.88 o
  18  21   3       16.65       13.33     13.94 o
  20  21   3      167.11      203.44     19.00 o
 -19  22   3        5.52      -13.19     14.52 o
 -17  22   3       37.31       70.41     16.94 o
 -15  22   3       12.28        1.37     17.01 o
 -13  22   3       34.03       37.68     12.79 o
 -11  22   3        0.13       16.66     11.95 o
  -9  22   3      309.29      302.41     15.92 o
  -7  22   3      605.39      621.75     19.81 o
  -5  22   3     2042.37     2109.54     38.90 o
  -3  22   3      112.02       72.04     14.28 o
  -1  22   3      623.41      592.64     22.21 o
   1  22   3      382.15      371.12     25.76 o
   3  22   3     1045.30     1064.04     28.64 o
   5  22   3      159.00      150.37     13.61 o
   7  22   3        9.70       -6.88     10.04 o
   9  22   3      178.42      213.61     15.28 o
  11  22   3        9.17       11.77      9.19 o
  13  22   3       16.36        6.99     12.01 o
  15  22   3       24.86       24.75     10.29 o
  17  22   3       22.78       35.34     14.29 o
  19  22   3       25.28       15.84     14.71 o
 -18  23   3        9.94        4.43     17.06 o
 -16  23   3       29.22       39.01     15.66 o
 -14  23   3       14.09        7.24     14.36 o
 -12  23   3       10.98       12.07     12.89 o
 -10  23   3        6.16       -6.64     11.52 o
  -8  23   3       39.40       59.69     12.48 o
  -6  23   3      373.15      332.44     17.82 o
  -4  23   3      279.57      307.58     24.20 o
  -2  23   3      214.70      201.20     17.49 o
   0  23   3       89.65       55.63     14.65 o
   2  23   3        0.05      -10.03     12.95 o
   4  23   3      164.54      137.06     15.77 o
   6  23   3       62.27       36.61     11.65 o
   8  23   3      119.14       97.36     12.06 o
  10  23   3       27.43       23.07     11.24 o
  12  23   3      122.93      134.94     17.56 o
  14  23   3       25.47       13.05     14.19 o
  16  23   3       12.56       30.21     15.86 o
  18  23   3        1.08      -15.03     15.03 o
 -17  24   3       30.23       38.37     16.74 o
 -15  24   3        0.00       -0.62     14.96 o
 -13  24   3        6.08        2.30     17.59 o
 -11  24   3        0.42       -3.17     13.23 o
  -9  24   3       64.08      104.10     14.73 o
  -7  24   3        4.27      -11.73     11.73 o
  -5  24   3      388.03      433.10     19.84 o
  -3  24   3      154.06      133.35     15.88 o
  -1  24   3        3.99      -13.40     13.40 o
   1  24   3       33.56       59.14     14.96 o
   3  24   3        0.39      -12.86     12.86 o
   5  24   3        6.79      -11.21     11.21 o
   7  24   3       35.27        4.43     12.37 o
   9  24   3      249.20      258.42     15.66 o
  11  24   3       18.60        9.45     14.36 o
  13  24   3      142.14      160.17     14.54 o
  15  24   3      120.55       99.62     17.82 o
  17  24   3       11.51       34.99     16.74 o
 -14  25   3       27.24       17.83     15.69 o
 -12  25   3       31.35       28.49     16.05 o
 -10  25   3        9.74       10.14     13.43 o
  -8  25   3       24.20       44.59     14.02 o
  -6  25   3      287.26      355.18     18.39 o
  -4  25   3       78.48       90.50     16.62 o
  -2  25   3       40.89       35.30     16.36 o
   0  25   3       26.90       37.31     16.54 o
   2  25   3        0.02        7.55     15.40 o
   4  25   3      200.36      222.10     20.61 o
   6  25   3        1.17      -12.19     12.19 o
   8  25   3       26.45       13.88     12.77 o
  10  25   3       87.35       66.68     12.86 o
  12  25   3       15.09       14.11     11.62 o
  14  25   3       36.73       24.64     23.89 o
 -13  26   3       20.36        5.99     15.37 o
 -11  26   3        3.61       -2.12     15.10 o
  -9  26   3       33.52       50.91     15.73 o
  -7  26   3        0.03       13.17     12.86 o
  -5  26   3       51.26       37.91     13.44 o
  -3  26   3        0.16        6.70     24.51 o
  -1  26   3        1.48       -5.06     16.19 o
   1  26   3      327.32      358.83     22.79 o
   3  26   3        0.67      -15.27     15.27 o
   5  26   3        2.53       -5.79     12.81 o
   7  26   3        0.26      -12.65     12.65 o
   9  26   3        0.23        3.71     13.00 o
  11  26   3        0.00        5.79     11.66 o
  13  26   3        1.43       13.66     13.47 o
 -12  27   3       29.59       -4.05     14.82 o
 -10  27   3        7.77       25.86     16.08 o
  -8  27   3        0.76       37.15     15.11 o
  -6  27   3       30.77       13.01     13.66 o
  -4  27   3        5.00      -11.46     13.03 o
  -2  27   3       45.70       27.97     17.72 o
   0  27   3      191.49      207.90     21.03 o
   2  27   3       26.77       18.92     19.77 o
   4  27   3       22.28        6.69     14.01 o
   6  27   3        2.43      -13.06     13.06 o
   8  27   3      138.28      201.91     18.33 o
  10  27   3       46.19       16.63     14.59 o
  12  27   3        1.48       -2.41     12.51 o
  -9  28   3       43.57       37.03     15.86 o
  -7  28   3        1.91       -7.42     13.87 o
  -5  28   3       14.29      -14.76     14.76 o
  -3  28   3       24.03       10.73     21.73 o
  -1  28   3       98.97       62.46     18.52 o
   1  28   3        4.09       -6.07     17.32 o
   3  28   3       48.53       60.75     19.18 o
   5  28   3        0.03      -12.40     17.92 o
   7  28   3      143.21      183.63     17.57 o
   9  28   3      165.59      200.91     18.29 o
  -6  29   3        1.37      -17.89     21.43 o
  -4  29   3       10.52      -11.43     14.84 o
  -2  29   3      169.22      174.73     19.26 o
   0  29   3        6.66       -6.73     17.52 o
   2  29   3        4.46      -17.60     17.60 o
   4  29   3        4.43      -15.65     17.15 o
   6  29   3        3.26       -0.69     16.92 o
   0   0   4     4544.61     4561.14    130.82 o
   1   1   4     2409.84     2719.68     27.72 o
   0   2   4     1951.27     2267.63     20.99 o
   2   2   4     2050.67     1830.28     14.64 o
  -1   3   4    13119.30    13144.17     91.02 o
   1   3   4     2202.29     2458.98     19.69 o
   3   3   4     3757.31     3308.76     27.16 o
  -2   4   4     9443.49     9526.91     67.08 o
   0   4   4      241.92      255.52      6.93 o
   2   4   4     9816.81     9702.78     63.61 o
   4   4   4     5652.50     5438.29     39.19 o
  -3   5   4     9688.28    10037.15     89.30 o
  -1   5   4     5439.48     5963.24     47.88 o
   1   5   4     2089.96     2363.63     20.95 o
   3   5   4    20978.32    21134.79    144.21 o
   5   5   4     2092.23     2360.14     24.16 o
  -4   6   4       39.83        1.90      3.23 o
  -2   6   4    17569.96    19562.16    145.93 o
   0   6   4     9103.80     8803.44     58.42 o
   2   6   4     1200.40      975.20     10.45 o
   4   6   4     3823.62     4481.44     38.36 o
   6   6   4     1291.99     1127.11     15.38 o
  -5   7   4     4626.81     5071.73     45.49 o
  -3   7   4     1607.41     1607.50     17.03 o
  -1   7   4     2699.05     2767.87     24.90 o
   1   7   4     4343.94     4389.33     37.67 o
   3   7   4     2710.83     2682.80     27.14 o
   5   7   4      186.88      223.74      7.44 o
   7   7   4      262.10      284.71      8.79 o
  -6   8   4      102.45       86.39      6.27 o
  -4   8   4     4165.06     4267.71     37.89 o
  -2   8   4       12.85        4.11      4.81 o
   0   8   4    27458.77    28754.47    222.70 o
   2   8   4    22008.20    22896.84    179.51 o
   4   8   4     4313.80     4896.00     46.80 o
   6   8   4      430.31      489.08     11.36 o
   8   8   4     1099.85     1093.70     14.88 o
  -7   9   4     1486.15     1619.15     19.69 o
  -5   9   4     5673.96     5983.02     53.70 o
  -3   9   4      336.36      245.66      7.51 o
  -1   9   4     2389.53     2529.39     26.26 o
   1   9   4     4252.06     4530.25     39.67 o
   3   9   4      121.64      141.38      8.01 o
   5   9   4      212.50      254.79     13.76 o
   7   9   4     4470.80     4342.04     44.57 o
   9   9   4      541.13      531.12     12.91 o
  -8  10   4       21.13       31.56      5.73 o
  -6  10   4     3833.32     3863.39     37.62 o
  -4  10   4      183.80      272.10      8.29 o
  -2  10   4     9292.75    10463.92     86.82 o
   0  10   4      137.71      115.24      6.64 o
   2  10   4        1.98       -4.32      5.17 o
   4  10   4     3047.19     3235.92     35.13 o
   6  10   4      998.85     1005.94     17.56 o
   8  10   4     1944.54     2176.30     26.23 o
  10  10   4       79.87      116.93      8.38 o
  -9  11   4      697.20      716.03     14.44 o
  -7  11   4      566.47      601.08     12.33 o
  -5  11   4     3929.65     3890.35     38.06 o
  -3  11   4     1263.56     1568.20     20.22 o
  -1  11   4     2107.88     2152.49     24.50 o
   1  11   4     4931.12     5125.54     47.87 o
   3  11   4        1.12       -3.55      6.70 o
   5  11   4      199.21      235.30      9.58 o
   7  11   4       97.55       71.38      7.25 o
   9  11   4     2305.77     2353.37     28.66 o
  11  11   4      191.18      152.87      9.67 o
 -10  12   4      124.09      122.32      8.47 o
  -8  12   4      982.33      919.64     15.92 o
  -6  12   4      490.05      425.81     10.62 o
  -4  12   4      928.55      980.64     14.88 o
  -2  12   4       99.60      122.03      5.96 o
   0  12   4      163.83      150.16      8.86 o
   2  12   4      114.94      106.03      7.82 o
   4  12   4       30.83       18.99      6.63 o
   6  12   4      249.90      246.17     10.47 o
   8  12   4      169.26      149.26      8.78 o
  10  12   4      633.42      492.22     13.83 o
  12  12   4       14.48        3.57      8.61 o
 -11  13   4     3084.10     2830.14     33.26 o
  -9  13   4        0.64       -7.59      7.59 o
  -7  13   4      564.49      513.36     12.07 o
  -5  13   4      689.84      693.94     12.57 o
  -3  13   4      186.34      163.43      7.15 o
  -1  13   4     1716.40     1897.77     23.17 o
   1  13   4      583.59      572.13     13.64 o
   3  13   4     5064.13     5305.65     53.70 o
   5  13   4      210.93      224.90     10.66 o
   7  13   4       93.81       48.44      7.62 o
   9  13   4      201.38      215.15     10.73 o
  11  13   4        5.20       -4.58      8.55 o
  13  13   4      371.03      271.33     13.36 o
 -12  14   4      656.96      845.05     20.10 o
 -10  14   4     4168.22     4158.58     44.80 o
  -8  14   4        0.33       -5.29      6.02 o
  -6  14   4      435.12      461.33     11.56 o
  -4  14   4     3170.23     3097.13     30.24 o
  -2  14   4        4.79        2.48      5.34 o
   0  14   4       62.60       91.23      6.25 o
   2  14   4     1352.20     1431.94     21.30 o
   4  14   4      286.46      290.45     12.18 o
   6  14   4      712.30      682.13     17.29 o
   8  14   4      362.82      390.15     13.12 o
  10  14   4     2510.76     2472.74     32.23 o
  12  14   4     1215.66     1122.03     22.31 o
  14  14   4      159.23      162.63     12.19 o
 -13  15   4        1.18       -4.82      9.99 o
 -11  15   4       38.32       18.19      9.61 o
  -9  15   4      748.26      654.70     18.31 o
  -7  15   4      148.96      135.13      8.10 o
  -5  15   4        0.99       -5.38      5.38 o
  -3  15   4      733.96      866.40     15.59 o
  -1  15   4      107.60      119.57      7.12 o
   1  15   4     1983.97     2131.79     21.62 o
   3  15   4      292.73      226.34      8.59 o
   5  15   4     2810.79     2848.49     34.13 o
   7  15   4       70.38      113.64     10.99 o
   9  15   4      958.06      845.61     19.30 o
  11  15   4      382.70      392.34     14.79 o
  13  15   4      587.93      513.13     16.65 o
  15  15   4        5.08       -9.64      9.64 o
 -14  16   4       35.67       40.10     10.48 o
 -12  16   4       25.06       21.57      9.54 o
 -10  16   4      370.88      338.22     14.01 o
  -8  16   4      417.68      366.26     16.23 o
  -6  16   4      124.56      112.96      9.41 o
  -4  16   4        0.09       -4.35      6.32 o
  -2  16   4      225.88      295.00      9.77 o
   0  16   4      441.49      415.09     10.62 o
   2  16   4       19.83       23.85      5.44 o
   4  16   4     2032.87     1983.54     25.01 o
   6  16   4     2837.53     2766.87     37.00 o
   8  16   4      419.98      391.40     16.47 o
  10  16   4      220.80      200.45     12.43 o
  12  16   4        4.99       -9.90      9.95 o
  14  16   4        1.92       -1.65     10.02 o
  16  16   4       71.61       53.03     11.05 o
 -15  17   4      499.03      434.46     17.45 o
 -13  17   4      226.25      220.63     13.11 o
 -11  17   4       18.89        8.86      9.48 o
  -9  17   4     1779.20     1608.49     25.64 o
  -7  17   4      100.58       46.90      8.70 o
  -5  17   4       16.01       -7.46      7.46 o
  -3  17   4     1183.91     1147.67     19.35 o
  -1  17   4       16.80       15.08      6.59 o
   1  17   4     1198.89     1127.02     17.98 o
   3  17   4     4511.87     4423.45     39.48 o
   5  17   4       74.35      104.08      9.12 o
   7  17   4      224.79      177.62     13.32 o
   9  17   4      389.08      377.85     14.80 o
  11  17   4      519.59      590.83     18.59 o
  13  17   4      895.61      789.95     21.50 o
  15  17   4       26.73       20.81     10.74 o
  17  17   4      136.44      160.31     14.27 o
 -16  18   4        1.30       19.36     11.46 o
 -14  18   4        1.43        8.21      9.62 o
 -12  18   4       13.00        4.90     10.96 o
 -10  18   4       47.60       56.52     11.55 o
  -8  18   4      639.81      648.34     18.66 o
  -6  18   4        5.71       -8.66      8.66 o
  -4  18   4      967.77      896.51     20.32 o
  -2  18   4      327.92      349.67     13.58 o
   0  18   4     1304.90     1381.38     21.89 o
   2  18   4       46.05       81.61      8.43 o
   4  18   4     2637.87     2700.57     33.86 o
   6  18   4        3.95       -7.72      7.72 o
   8  18   4      116.76       65.25     11.70 o
  10  18   4       12.94      -10.02     10.02 o
  12  18   4        0.34      -11.92     11.92 o
  14  18   4       24.28       23.41     11.44 o
  16  18   4       35.18       22.24     12.45 o
  18  18   4        9.17       29.64     14.50 o
 -17  19   4       49.05       61.15     14.12 o
 -15  19   4       89.41       70.00     13.95 o
 -13  19   4       72.56       83.44     12.49 o
 -11  19   4     1005.50     1036.76     26.22 o
  -9  19   4      984.72     1021.99     23.60 o
  -7  19   4      391.57      375.51     16.61 o
  -5  19   4      235.69      247.66     13.49 o
  -3  19   4      293.50      288.20     18.58 o
  -1  19   4      128.32      109.69     11.82 o
   1  19   4     2430.13     2587.32     33.41 o
   3  19   4       39.56        2.32      9.18 o
   5  19   4      692.29      734.43     19.56 o
   7  19   4     1086.79     1153.58     21.32 o
   9  19   4      145.23      201.77     13.17 o
  11  19   4      214.22      219.61     13.63 o
  13  19   4      146.18      150.45     13.71 o
  15  19   4      321.15      325.29     17.17 o
  17  19   4        3.01      -10.66     15.68 o
  19  19   4        5.37        4.96     13.31 o
 -18  20   4       36.65       23.03     13.68 o
 -16  20   4      192.74      208.63     17.14 o
 -14  20   4        5.00        3.95     12.90 o
 -12  20   4      222.68      284.74     16.76 o
 -10  20   4        0.11       -2.63     10.61 o
  -8  20   4     1040.65      955.89     23.03 o
  -6  20   4        4.14       -3.27     10.06 o
  -4  20   4       38.62       36.40     10.37 o
  -2  20   4      104.01      101.85     10.94 o
   0  20   4      475.04      516.31     15.84 o
   2  20   4      215.63      272.22     14.89 o
   4  20   4      986.70     1103.61     22.44 o
   6  20   4      817.34      839.08     19.13 o
   8  20   4      370.28      377.02     17.25 o
  10  20   4       75.20       98.14     11.70 o
  12  20   4       19.46       16.30     11.43 o
  14  20   4      205.13      177.27     14.79 o
  16  20   4      163.64      177.42     18.65 o
  18  20   4      267.59      283.44     18.86 o
  20  20   4       92.06       97.47     16.45 o
 -19  21   4       87.58      118.51     17.23 o
 -17  21   4      134.31      180.32     17.76 o
 -15  21   4        0.13       -6.64     13.72 o
 -13  21   4      141.00      131.04     16.19 o
 -11  21   4       35.84       42.34     12.71 o
  -9  21   4       67.56       82.84     11.83 o
  -7  21   4      341.66      372.24     22.43 o
  -5  21   4      562.52      548.01     18.68 o
  -3  21   4       31.80       16.14     10.22 o
  -1  21   4      272.93      320.75     14.31 o
   1  21   4     1724.18     1950.65     29.37 o
   3  21   4       89.15       51.05      9.95 o
   5  21   4       16.29        5.99      8.66 o
   7  21   4       75.42       71.03     10.59 o
   9  21   4      193.68      171.36     15.74 o
  11  21   4      245.96      275.57     16.01 o
  13  21   4       26.45        5.34     11.66 o
  15  21   4       13.81        9.34     12.68 o
  17  21   4       27.69       -1.18     13.38 o
  19  21   4       38.91       43.34     15.39 o
 -18  22   4      188.13      230.68     18.91 o
 -16  22   4       17.28       28.92     14.21 o
 -14  22   4        5.42       -7.27     13.53 o
 -12  22   4      156.98      167.38     17.27 o
 -10  22   4        1.41       17.14     12.57 o
  -8  22   4      618.10      655.97     21.99 o
  -6  22   4      669.17      691.25     22.18 o
  -4  22   4       32.94       12.01     11.19 o
  -2  22   4        2.68       -4.31     10.16 o
   0  22   4       21.82        2.23     10.78 o
   2  22   4       82.85       52.64      9.63 o
   4  22   4      229.97      216.02     14.02 o
   6  22   4        7.20        2.93      9.94 o
   8  22   4       25.08       18.16     12.82 o
  10  22   4      231.94      226.95     17.24 o
  12  22   4       83.32       88.06     13.64 o
  14  22   4        0.63        4.74     12.78 o
  16  22   4        6.51      -10.34     13.48 o
  18  22   4      171.23      222.50     18.62 o
 -17  23   4        0.42      -10.19     14.44 o
 -15  23   4        0.29      -14.07     14.07 o
 -13  23   4        8.63        0.37     13.73 o
 -11  23   4      573.76      604.92     24.13 o
  -9  23   4      123.12      128.36     15.01 o
  -7  23   4        0.99      -11.82     11.82 o
  -5  23   4      316.09      266.07     16.23 o
  -3  23   4       48.46       51.70     12.55 o
  -1  23   4      180.49      156.71     14.41 o
   1  23   4        0.00      -10.54     10.54 o
   3  23   4       20.04       -2.95     10.84 o
   5  23   4       78.68       72.76     11.93 o
   7  23   4        7.52       -8.90      8.90 o
   9  23   4       33.49       28.80     15.92 o
  11  23   4      214.07      262.44     20.74 o
  13  23   4       78.21       58.32     15.94 o
  15  23   4        3.32       -8.99     14.55 o
  17  23   4        0.10        7.12     16.18 o
 -16  24   4        4.39        5.11     14.59 o
 -14  24   4        2.24      -14.97     16.08 o
 -12  24   4        0.62       -9.73     14.01 o
 -10  24   4      133.39      162.44     17.32 o
  -8  24   4        0.02       -8.71     13.37 o
  -6  24   4        2.32       -7.00     11.58 o
  -4  24   4      200.54      182.62     14.84 o
  -2  24   4       65.09       73.08     16.10 o
   0  24   4      413.68      413.70     18.52 o
   2  24   4      100.42       72.88     10.97 o
   4  24   4      128.68      196.60     16.81 o
   6  24   4       91.51       74.95     11.54 o
   8  24   4        1.30      -14.63     14.63 o
  10  24   4        4.64       24.32     16.10 o
  12  24   4       19.44       19.99     18.62 o
  14  24   4       93.91       69.11     17.27 o
  16  24   4       48.64       60.39     17.24 o
 -15  25   4       32.32       32.68     15.79 o
 -13  25   4       47.36       33.18     15.36 o
 -11  25   4       88.79       45.43     16.06 o
  -9  25   4       49.84       44.36     15.16 o
  -7  25   4      279.26      304.47     18.83 o
  -5  25   4       13.91       -2.69     12.33 o
  -3  25   4      358.23      411.98     19.09 o
  -1  25   4      151.07      152.71     14.90 o
   1  25   4      111.65      131.77     15.60 o
   3  25   4      100.25       57.42     11.78 o
   5  25   4       80.80       81.42     10.19 o
   7  25   4       37.21       21.61     17.66 o
   9  25   4      128.39      182.36     22.31 o
  11  25   4        0.18      -17.73     17.73 o
  13  25   4        7.03       14.00     19.23 o
  15  25   4        0.71       12.32     21.91 o
 -12  26   4       63.27       54.71     16.10 o
 -10  26   4        6.20       11.48     14.62 o
  -8  26   4        1.48       12.51     13.92 o
  -6  26   4        4.39       11.29     13.63 o
  -4  26   4       22.14       10.30     15.01 o
  -2  26   4       64.80       90.09     14.25 o
   0  26   4       13.50      -11.85     11.85 o
   2  26   4      299.91      353.44     15.36 o
   4  26   4        0.23       -9.13      9.13 o
   6  26   4       13.95      -16.11     16.11 o
   8  26   4        9.78      -16.75     16.75 o
  10  26   4       40.20       35.14     19.57 o
  12  26   4        5.79        3.71     19.42 o
 -11  27   4        2.54      -24.43     24.43 o
  -9  27   4       37.05       36.77     14.65 o
  -7  27   4      143.15      182.13     17.23 o
  -5  27   4      105.38      109.21     15.58 o
  -3  27   4        1.41      -12.66     12.66 o
  -1  27   4       30.67       50.75     19.19 o
   1  27   4       19.93       17.87     10.71 o
   3  27   4       52.32       80.37     14.22 o
   5  27   4        0.22      -17.44     17.44 o
   7  27   4        8.06      -17.76     17.76 o
   9  27   4       42.33       71.17     21.59 o
  11  27   4       26.67       34.56     25.86 o
  -8  28   4       28.38       26.38     16.53 o
  -6  28   4       73.65       89.59     15.77 o
  -4  28   4        9.27      -13.78     13.78 o
  -2  28   4       87.20       73.54     17.96 o
   0  28   4        0.61       -3.48     12.95 o
   2  28   4       41.30       33.88     20.41 o
   4  28   4        2.27       -0.83     14.17 o
   6  28   4        9.71       21.78     21.84 o
   8  28   4        7.84      -21.02     21.02 o
  -3  29   4       64.79       59.52     16.69 o
  -1  29   4        2.36       -0.64     18.25 o
   1  29   4        0.10      -15.38     17.24 o
   3  29   4        2.28        4.05     24.46 o
   0   1   5        1.92        3.82      4.62 o
  -1   2   5    16873.49    17010.42    149.84 o
   1   2   5      835.88      759.61      9.89 o
  -2   3   5      534.76      555.03      6.77 o
   0   3   5     1429.05     1553.67     15.46 o
   2   3   5      220.20      224.44      4.66 o
  -3   4   5     9216.71     9433.44     70.29 o
  -1   4   5     3134.68     3467.34     27.31 o
   1   4   5      150.97      147.19      4.49 o
   3   4   5    10330.42    11482.41     84.37 o
  -4   5   5     3499.36     3263.29     27.97 o
  -2   5   5     5173.09     5343.06     44.05 o
   0   5   5      916.34      993.85     10.78 o
   2   5   5    10698.81    10361.01     68.49 o
   4   5   5     3280.20     3283.76     27.08 o
  -5   6   5       11.50       -3.71      3.71 o
  -3   6   5      423.74      550.49      9.19 o
  -1   6   5    32247.83    34139.04    239.79 o
   1   6   5     7451.15     7903.24     62.83 o
   3   6   5    10667.23    10660.74     79.24 o
   5   6   5     1200.44     1289.13     15.52 o
  -6   7   5        2.32       -3.30      3.32 o
  -4   7   5     6853.98     7150.45     55.90 o
  -2   7   5      700.09      670.11     10.27 o
   0   7   5     1473.70     1551.20     19.21 o
   2   7   5      973.28      872.73     12.22 o
   4   7   5     3955.75     3690.19     33.28 o
   6   7   5     1178.20     1165.10     17.46 o
  -7   8   5      319.18      283.99      9.11 o
  -5   8   5     7398.21     7356.91     66.07 o
  -3   8   5     5282.96     5876.77     49.57 o
  -1   8   5      198.56      208.45      6.64 o
   1   8   5       87.54      110.88      5.06 o
   3   8   5     4249.34     5082.40     43.53 o
   5   8   5     1094.83      951.36     15.15 o
   7   8   5      244.23      134.62      7.23 o
  -8   9   5     9345.57     9531.41     82.12 o
  -6   9   5       22.51       35.57      6.06 o
  -4   9   5      109.19       84.20      6.56 o
  -2   9   5      319.64      207.41      8.22 o
   0   9   5     1703.93     1619.59     18.13 o
   2   9   5     2612.79     2847.76     27.10 o
   4   9   5      443.56      395.46     11.13 o
   6   9   5     1607.62     1474.97     19.84 o
   8   9   5     1100.63      849.94     15.57 o
  -9  10   5       24.60       27.85      6.98 o
  -7  10   5      767.87      731.34     14.83 o
  -5  10   5      123.37      143.66      7.04 o
  -3  10   5      220.17      259.87     10.13 o
  -1  10   5     1768.94     1924.82     22.98 o
   1  10   5      826.87      834.09     13.66 o
   3  10   5     5773.77     6094.53     58.55 o
   5  10   5      251.06      206.08      8.58 o
   7  10   5      116.79      178.00      8.59 o
   9  10   5       47.94       68.70      7.73 o
 -10  11   5        0.10       -4.30      8.45 o
  -8  11   5       24.18       31.01      6.99 o
  -6  11   5     1208.77     1236.35     18.88 o
  -4  11   5      614.34      726.03     15.87 o
  -2  11   5       19.43       23.84      5.55 o
   0  11   5     1311.34     1393.98     21.75 o
   2  11   5        7.78       16.83      5.77 o
   4  11   5       39.62       27.58      6.26 o
   6  11   5        0.00       -6.15      6.15 o
   8  11   5     1709.61     1606.58     22.96 o
  10  11   5      512.58      442.46     13.49 o
 -11  12   5      685.88      718.80     18.86 o
  -9  12   5      791.19      740.39     16.79 o
  -7  12   5      460.74      476.05     12.91 o
  -5  12   5        0.64       -5.84      5.84 o
  -3  12   5      101.81      110.86      7.29 o
  -1  12   5        4.05       -5.36      5.36 o
   1  12   5        0.51        2.52      5.78 o
   3  12   5     2014.84     1950.94     25.82 o
   5  12   5      347.96      344.11     11.62 o
   7  12   5     2327.45     2260.94     29.85 o
   9  12   5     4608.56     4513.29     46.85 o
  11  12   5       66.24       52.78      9.94 o
 -12  13   5      214.50      229.99     11.74 o
 -10  13   5     4617.43     4713.03     46.12 o
  -8  13   5     2818.53     2995.57     35.09 o
  -6  13   5        2.84        4.97      6.37 o
  -4  13   5      929.68     1097.42     18.02 o
  -2  13   5     2849.57     2858.32     31.53 o
   0  13   5        7.39        8.22      6.45 o
   2  13   5     2222.57     2426.28     30.48 o
   4  13   5     2827.28     2911.72     34.83 o
   6  13   5      280.53      368.10     15.79 o
   8  13   5      581.38      549.57     16.74 o
  10  13   5        1.23       -9.61      9.61 o
  12  13   5     3191.70     3376.87     37.76 o
 -13  14   5     1188.67     1200.10     22.22 o
 -11  14   5      794.47      778.47     19.30 o
  -9  14   5       24.37       -6.67      7.85 o
  -7  14   5        1.32       -7.69      7.69 o
  -5  14   5       15.99       10.41      7.38 o
  -3  14   5       48.71       51.33      7.27 o
  -1  14   5      127.53      171.25      9.83 o
   1  14   5       30.45        3.10      6.72 o
   3  14   5      180.35      155.16      9.85 o
   5  14   5     3647.07     3810.94     43.30 o
   7  14   5     2128.49     2186.72     31.00 o
   9  14   5     5257.56     5217.66     56.80 o
  11  14   5      164.58      205.24     14.07 o
  13  14   5      257.96      215.32     12.35 o
 -14  15   5       33.50       23.70     10.16 o
 -12  15   5      125.59       74.67     10.39 o
 -10  15   5      805.43      821.63     17.91 o
  -8  15   5        0.68       -6.78      6.78 o
  -6  15   5       14.07        1.09      7.47 o
  -4  15   5      160.96      101.14      8.84 o
  -2  15   5       60.10       78.12      8.90 o
   0  15   5       43.69       55.75      8.14 o
   2  15   5      547.13      586.67     15.92 o
   4  15   5      205.03      197.87     11.19 o
   6  15   5      411.19      443.87     15.08 o
   8  15   5     1976.18     1932.73     30.33 o
  10  15   5       49.52       34.52     12.00 o
  12  15   5     1708.07     1721.03     30.50 o
  14  15   5     1547.34     1594.03     27.32 o
 -15  16   5      262.16      276.03     14.91 o
 -13  16   5      137.00       76.20     10.90 o
 -11  16   5      914.73      755.90     17.99 o
  -9  16   5        0.83       -8.13      8.13 o
  -7  16   5        1.82       -6.80      6.80 o
  -5  16   5      699.99      597.19     17.49 o
  -3  16   5      552.29      500.05     13.20 o
  -1  16   5      580.58      537.47     14.80 o
   1  16   5      242.01      268.35     11.90 o
   3  16   5      436.13      489.25     15.45 o
   5  16   5     1963.71     2301.61     33.00 o
   7  16   5        2.23        3.02     10.17 o
   9  16   5     4470.82     4297.21     50.88 o
  11  16   5      229.99      164.05     14.25 o
  13  16   5       48.04       49.77     11.71 o
  15  16   5      160.86      197.37     13.91 o
 -16  17   5       18.73       28.24     12.67 o
 -14  17   5        3.69       -1.14     10.17 o
 -12  17   5      109.20       69.17     11.17 o
 -10  17   5       23.46       -8.43      8.43 o
  -8  17   5      851.45      822.91     17.31 o
  -6  17   5     1482.14     1340.80     22.56 o
  -4  17   5     1015.18     1005.01     23.36 o
  -2  17   5       38.90       -3.40      8.84 o
   0  17   5      112.68      160.27     11.00 o
   2  17   5     1427.06     1340.33     30.78 o
   4  17   5      156.70      200.36     13.01 o
   6  17   5      298.24      374.68     15.69 o
   8  17   5       38.64       36.13     12.31 o
  10  17   5       51.99       33.63     13.50 o
  12  17   5      194.18      239.08     16.76 o
  14  17   5       39.07       34.72     11.95 o
  16  17   5       38.93       39.93     11.66 o
 -17  18   5      124.11      124.28     15.13 o
 -15  18   5      118.62       87.94     14.97 o
 -13  18   5      357.61      364.23     17.28 o
 -11  18   5      184.93      199.55     15.24 o
  -9  18   5      217.05      234.44     13.86 o
  -7  18   5        2.21        7.34      8.38 o
  -5  18   5        0.68      -10.44     10.44 o
  -3  18   5       55.02       45.13     11.07 o
  -1  18   5        0.49       -0.31      9.14 o
   1  18   5      639.13      565.50     17.65 o
   3  18   5       21.00       29.35     10.56 o
   5  18   5     1970.03     1897.68     31.05 o
   7  18   5     2449.44     2622.95     38.23 o
   9  18   5      605.74      530.11     20.26 o
  11  18   5       77.78       81.76     14.07 o
  13  18   5        9.81        8.69     14.19 o
  15  18   5       69.89       53.35     13.15 o
  17  18   5        1.63        7.01     12.34 o
 -18  19   5        3.06      -12.52     12.52 o
 -16  19   5       21.39        0.87     13.61 o
 -14  19   5       21.42       21.13     11.96 o
 -12  19   5       16.77       19.76     11.60 o
 -10  19   5      400.74      373.28     17.57 o
  -8  19   5       34.88       22.03     10.73 o
  -6  19   5       56.74       50.75     10.69 o
  -4  19   5       84.32      102.89     12.77 o
  -2  19   5      281.11      286.78     14.92 o
   0  19   5     1211.32     1301.76     24.86 o
   2  19   5      298.38      299.00     15.07 o
   4  19   5      301.77      373.38     17.39 o
   6  19   5      516.71      489.62     25.62 o
   8  19   5      118.88       99.51     14.37 o
  10  19   5       25.62       -0.25     12.32 o
  12  19   5      226.58      246.91     18.63 o
  14  19   5      197.48      229.65     19.71 o
  16  19   5     1055.84     1193.87     28.22 o
  18  19   5       71.82       84.05     14.76 o
 -19  20   5      290.01      323.27     20.56 o
 -17  20   5        8.08       16.71     12.66 o
 -15  20   5       26.46        8.32     12.87 o
 -13  20   5      827.83      839.81     24.44 o
 -11  20   5      110.44       86.96     15.52 o
  -9  20   5        0.03      -10.82     10.82 o
  -7  20   5      462.29      384.94     16.52 o
  -5  20   5        3.48       -8.52      8.52 o
  -3  20   5        0.18      -11.55     11.55 o
  -1  20   5      220.46      226.42     14.56 o
   1  20   5      753.71      928.57     24.76 o
   3  20   5      684.03      728.62     22.36 o
   5  20   5        7.26       16.65     12.51 o
   7  20   5       63.78       81.86     13.66 o
   9  20   5       55.43       30.63     12.94 o
  11  20   5      357.80      421.40     21.31 o
  13  20   5       36.67       37.13     14.94 o
  15  20   5       11.01       29.43     19.00 o
  17  20   5        0.47       20.68     12.27 o
  19  20   5       85.83      123.49     15.86 o
 -18  21   5       19.83       19.68     14.29 o
 -16  21   5       14.61        5.02     12.65 o
 -14  21   5      211.99      223.86     16.61 o
 -12  21   5        3.53        0.94     12.05 o
 -10  21   5       14.20        4.33     11.95 o
  -8  21   5      302.87      327.52     16.90 o
  -6  21   5        6.31       11.90     10.13 o
  -4  21   5      179.43      209.33     17.22 o
  -2  21   5      449.63      527.83     20.31 o
   0  21   5       60.48       41.12     12.28 o
   2  21   5       22.37       22.61     12.25 o
   4  21   5      448.19      517.90     20.31 o
   6  21   5       85.72       59.60     13.52 o
   8  21   5        0.62      -11.95     11.95 o
  10  21   5      228.41      205.48     18.06 o
  12  21   5       21.64       36.27     14.91 o
  14  21   5        5.12      -14.41     14.41 o
  16  21   5       22.02       32.73     16.70 o
  18  21   5       23.62       24.17     17.41 o
 -17  22   5       18.59        8.31     13.61 o
 -15  22   5       12.28       17.15     12.92 o
 -13  22   5      198.09      225.27     16.78 o
 -11  22   5      200.44      193.99     16.40 o
  -9  22   5       56.30       69.13     14.39 o
  -7  22   5       19.83        8.42     13.23 o
  -5  22   5      283.78      290.63     21.06 o
  -3  22   5        6.68      -12.54     12.54 o
  -1  22   5      236.14      261.29     18.55 o
   1  22   5       28.20      -13.89     13.89 o
   3  22   5       65.21       83.38     17.18 o
   5  22   5        0.65        5.16     12.60 o
   7  22   5        0.30      -12.18     12.18 o
   9  22   5       13.07        4.74     16.81 o
  11  22   5        1.44       11.43     14.01 o
  13  22   5        0.00       -4.37     14.71 o
  15  22   5        3.87       10.77     15.94 o
  17  22   5        0.81        7.84     16.26 o
 -16  23   5       17.96        7.27     13.90 o
 -14  23   5        1.49       36.48     13.53 o
 -12  23   5       95.96      125.64     16.11 o
 -10  23   5        0.32        6.68     12.33 o
  -8  23   5        1.60       11.01     11.97 o
  -6  23   5        8.33      -11.59     11.59 o
  -4  23   5      600.91      669.23     26.64 o
  -2  23   5        5.52      -13.39     13.39 o
   0  23   5       48.64       38.17     15.22 o
   2  23   5        1.90      -13.40     15.64 o
   4  23   5        1.45       33.08     14.94 o
   6  23   5      268.32      270.71     21.69 o
   8  23   5       12.98        4.40     16.01 o
  10  23   5       12.61        4.90     17.03 o
  12  23   5       45.25       55.46     18.75 o
  14  23   5       22.81       54.98     21.94 o
  16  23   5      107.09      137.53     24.76 o
 -15  24   5        0.11        9.08     14.67 o
 -13  24   5      229.16      221.49     21.78 o
 -11  24   5       56.97       85.24     14.83 o
  -9  24   5      167.61      163.19     16.19 o
  -7  24   5       54.09       35.45     15.67 o
  -5  24   5        3.79      -16.37     16.37 o
  -3  24   5       16.23       22.29     16.23 o
  -1  24   5        5.67      -15.57     15.57 o
   1  24   5      258.58      283.84     22.67 o
   3  24   5       11.83       -0.04     14.95 o
   5  24   5       78.40       62.96     18.15 o
   7  24   5       10.98       -9.49     16.40 o
   9  24   5        5.85       -2.29     16.85 o
  11  24   5       64.17      107.79     22.73 o
  13  24   5        0.04       14.67     20.63 o
  15  24   5       47.60       56.49     22.44 o
 -14  25   5       13.79       16.39     16.67 o
 -12  25   5        5.71       20.12     13.44 o
 -10  25   5        0.03        2.84     12.64 o
  -8  25   5       15.67      -12.38     12.38 o
  -6  25   5        0.13      -15.72     15.72 o
  -4  25   5       23.48      -15.20     15.80 o
  -2  25   5        6.70      -15.14     21.12 o
   0  25   5       29.60       25.68     18.75 o
   2  25   5        2.69      -10.83     18.37 o
   4  25   5       72.24       54.00     22.21 o
   6  25   5        1.90      -19.33     21.47 o
   8  25   5      244.23      250.92     38.98 o
  10  25   5       53.28       46.80     22.04 o
  12  25   5       79.71       87.83     23.40 o
  14  25   5      102.85      132.41     28.67 o
 -11  26   5       51.86       39.03     15.05 o
  -9  26   5       72.80       61.24     14.58 o
  -7  26   5      180.65      171.75     23.04 o
  -5  26   5        0.29       -8.82     18.80 o
  -3  26   5        2.00       -8.10     20.13 o
  -1  26   5       20.30       36.66     21.02 o
   1  26   5        2.51       40.69     20.62 o
   3  26   5        3.32      -10.87     19.48 o
   5  26   5        6.17      -21.33     21.33 o
   7  26   5        0.60      -11.55     19.99 o
   9  26   5        0.01        7.51     21.37 o
  11  26   5        3.44       47.67     22.03 o
  -8  27   5      110.45      126.30     22.69 o
  -6  27   5      122.00      105.35     22.39 o
  -4  27   5      140.58      177.00     25.35 o
  -2  27   5       59.93       41.85     23.28 o
   0  27   5        1.00      -19.09     19.09 o
   2  27   5       12.86       42.45     21.30 o
   4  27   5        1.92       18.25     20.88 o
   6  27   5        1.01      -15.52     19.91 o
   8  27   5        1.15      -13.72     20.77 o
  -5  28   5       43.12       36.19     31.92 o
  -3  28   5       37.28       85.98     24.03 o
  -1  28   5        1.76      -20.00     20.00 o
   1  28   5       22.69       37.16     21.97 o
   3  28   5        1.42       -2.64     20.96 o
   5  28   5        6.99       -2.06     21.27 o
   1   1   6     4378.23     4357.39     43.57 o
   0   2   6     2241.37     2451.00     23.47 o
   2   2   6      280.14      265.25      8.31 o
  -1   3   6      987.22     1157.30     18.34 o
   1   3   6     3361.27     3258.69     30.49 o
   3   3   6     4908.29     5059.55     40.36 o
  -2   4   6     2260.76     2853.25     23.73 o
   0   4   6     3717.13     3855.09     35.55 o
   2   4   6    29252.81    28501.83    186.58 o
   4   4   6     1922.81     2140.05     19.91 o
  -3   5   6     4666.41     4557.29     36.06 o
  -1   5   6      688.18      730.41      9.79 o
   1   5   6      118.09      102.71      6.75 o
   3   5   6    10193.44    10093.57     72.70 o
   5   5   6       20.06       -6.69      6.69 o
  -4   6   6       50.94       21.86      4.78 o
  -2   6   6    16109.98    16482.70    142.69 o
   0   6   6      621.22      708.80      9.81 o
   2   6   6      224.87      211.86      6.38 o
   4   6   6    22640.44    24631.25    184.06 o
   6   6   6     2191.26     2454.55     25.15 o
  -5   7   6     1788.05     1907.39     21.54 o
  -3   7   6      450.45      509.34     15.75 o
  -1   7   6       24.27       -3.48      3.48 o
   1   7   6    11302.13    12237.21     86.83 o
   3   7   6     7631.30     8192.13     66.03 o
   5   7   6      256.25      207.95      7.42 o
   7   7   6      208.54      161.23      6.93 o
  -6   8   6     3268.08     3208.98     30.62 o
  -4   8   6      262.41      278.03     11.55 o
  -2   8   6     2284.32     2370.60     23.12 o
   0   8   6      506.95      587.50     10.89 o
   2   8   6     1973.69     1820.48     24.01 o
   4   8   6     8567.73     8231.55     74.61 o
   6   8   6     3062.26     3164.80     32.56 o
   8   8   6     1844.21     1700.04     26.25 o
  -7   9   6      102.77       81.06      8.47 o
  -5   9   6      567.44      543.26     12.42 o
  -3   9   6      153.23      223.74      8.52 o
  -1   9   6     1249.59     1272.62     17.81 o
   1   9   6     1876.65     1715.38     29.91 o
   3   9   6    10290.96    10122.99     90.07 o
   5   9   6      983.76      847.09     14.70 o
   7   9   6     1253.97     1340.35     21.13 o
   9   9   6      686.13      628.53     18.09 o
  -8  10   6       26.50        5.89      6.30 o
  -6  10   6       53.97       65.83      7.82 o
  -4  10   6     3716.45     3802.87     38.31 o
  -2  10   6      605.50      781.33     13.32 o
   0  10   6      138.69      162.17      7.48 o
   2  10   6     7493.17     7488.70     57.72 o
   4  10   6     1510.63     1553.59     19.54 o
   6  10   6       25.61       38.44      6.73 o
   8  10   6     2272.64     2386.37     30.71 o
  10  10   6        0.93       -6.68      6.68 o
  -9  11   6      613.56      544.01     13.99 o
  -7  11   6       46.11       48.44      7.05 o
  -5  11   6      103.79       95.97      7.65 o
  -3  11   6      570.88      685.19     14.94 o
  -1  11   6       35.18       43.36      5.94 o
   1  11   6       86.09       97.21      6.81 o
   3  11   6       42.64       29.33      6.27 o
   5  11   6       81.67       97.77      7.20 o
   7  11   6      174.76      176.49     10.10 o
   9  11   6     1062.90     1147.47     19.73 o
  11  11   6      768.69      818.49     18.40 o
 -10  12   6     1233.37     1164.49     21.26 o
  -8  12   6      656.40      597.46     15.11 o
  -6  12   6      339.86      405.68     11.80 o
  -4  12   6      416.03      435.77     12.17 o
  -2  12   6     2118.98     2007.27     25.32 o
   0  12   6       12.25       11.28      5.99 o
   2  12   6      429.68      440.62     14.61 o
   4  12   6     2429.10     2694.55     33.16 o
   6  12   6      446.97      433.49     13.49 o
   8  12   6      472.26      468.14     13.56 o
  10  12   6      560.26      537.80     15.54 o
  12  12   6     2085.86     1869.33     30.44 o
 -11  13   6      514.98      468.31     15.55 o
  -9  13   6     2173.82     2231.63     29.95 o
  -7  13   6     3106.26     3271.44     34.85 o
  -5  13   6      185.29      215.56      9.94 o
  -3  13   6        5.56       14.90      5.69 o
  -1  13   6     1255.85     1340.45     20.43 o
   1  13   6        4.21       -1.21      5.20 o
   3  13   6      855.08      978.23     19.39 o
   5  13   6      178.04      149.95      9.15 o
   7  13   6      470.25      486.58     14.17 o
   9  13   6       83.36       94.17     10.38 o
  11  13   6      753.68      789.67     21.04 o
  13  13   6        0.00      -11.82     11.82 o
 -12  14   6     1730.71     1546.91     30.80 o
 -10  14   6     1601.43     1546.93     25.55 o
  -8  14   6      149.59      114.72     15.34 o
  -6  14   6       46.47       19.26      8.18 o
  -4  14   6     1004.65     1020.53     17.65 o
  -2  14   6      110.11       92.76      7.66 o
   0  14   6       20.65       16.54      7.35 o
   2  14   6     2862.81     2656.91     34.14 o
   4  14   6     1564.77     1518.08     27.82 o
   6  14   6       40.32       43.13      8.89 o
   8  14   6     4264.58     4148.14     45.38 o
  10  14   6        1.06       15.11     11.10 o
  12  14   6      492.34      538.43     20.65 o
  14  14   6     1410.52     1315.94     29.71 o
 -13  15   6       37.41        5.90     12.36 o
 -11  15   6      498.95      463.27     20.21 o
  -9  15   6      213.16      241.38     13.90 o
  -7  15   6      377.20      327.19     12.41 o
  -5  15   6      448.91      443.13     14.01 o
  -3  15   6      393.33      401.40     13.18 o
  -1  15   6       66.34       49.57      8.14 o
   1  15   6      485.84      513.06     13.85 o
   3  15   6        0.58        9.32      8.39 o
   5  15   6     1270.24     1269.58     22.27 o
   7  15   6      213.62      248.42     18.04 o
   9  15   6       98.14      116.89     13.01 o
  11  15   6        0.25       13.50     13.14 o
  13  15   6      221.20      193.40     15.86 o
  15  15   6       18.91       12.92     13.36 o
 -14  16   6      221.69      199.50     15.83 o
 -12  16   6        2.61       -7.89     11.71 o
 -10  16   6      320.54      295.97     16.28 o
  -8  16   6      194.70      151.92     13.59 o
  -6  16   6      548.42      599.70     17.21 o
  -4  16   6       33.89       13.41      8.72 o
  -2  16   6      601.35      546.58     16.46 o
   0  16   6        9.18        9.65     14.06 o
   2  16   6       19.62       28.33     10.22 o
   4  16   6      254.16      326.23     15.25 o
   6  16   6       67.61       52.35     11.98 o
   8  16   6      697.69      701.23     23.12 o
  10  16   6     3714.14     3958.22     53.09 o
  12  16   6      185.90      199.13     16.28 o
  14  16   6       53.78       45.02     13.39 o
  16  16   6        2.71       -5.10     13.06 o
 -15  17   6       38.23        5.65     14.40 o
 -13  17   6        0.08        5.23     13.38 o
 -11  17   6      287.52      273.62     16.40 o
  -9  17   6      948.44      989.66     25.03 o
  -7  17   6        1.63       -2.18     10.88 o
  -5  17   6      101.39      125.23     11.20 o
  -3  17   6      176.43      169.99     12.81 o
  -1  17   6      195.27      161.11     11.98 o
   1  17   6      399.59      349.76     15.45 o
   3  17   6     1617.54     1740.90     30.77 o
   5  17   6       22.96       22.50     14.04 o
   7  17   6     1785.91     1875.49     36.03 o
   9  17   6      652.31      819.72     24.89 o
  11  17   6      889.09     1033.48     27.65 o
  13  17   6        2.60      -11.03     12.49 o
  15  17   6      123.10      117.73     15.82 o
  17  17   6       44.95       30.01     14.20 o
 -16  18   6        9.88       17.06     15.59 o
 -14  18   6      596.69      603.95     24.84 o
 -12  18   6       38.98       31.78     14.68 o
 -10  18   6      752.87      843.58     26.98 o
  -8  18   6     1477.88     1432.30     33.17 o
  -6  18   6      782.37      707.48     23.88 o
  -4  18   6      395.65      331.17     17.38 o
  -2  18   6        6.84       -7.13     10.18 o
   0  18   6       21.25       24.28     10.46 o
   2  18   6       77.06       94.08     12.79 o
   4  18   6      181.53      190.24     14.73 o
   6  18   6       27.45       63.79     13.38 o
   8  18   6     1045.30     1187.69     36.65 o
  10  18   6     1365.68     1399.38     31.07 o
  12  18   6      758.72      818.84     32.07 o
  14  18   6      772.09      832.21     28.17 o
  16  18   6      584.04      619.16     23.94 o
  18  18   6       42.33       54.33     18.15 o
 -17  19   6       68.10       81.54     19.75 o
 -15  19   6      130.67      127.52     17.98 o
 -13  19   6        7.36        8.08     14.94 o
 -11  19   6       20.57      -13.29     13.29 o
  -9  19   6      149.78      161.07     16.48 o
  -7  19   6       63.93       34.86     14.15 o
  -5  19   6       30.06        3.95     14.11 o
  -3  19   6       67.12       28.82     14.28 o
  -1  19   6      304.58      357.70     15.75 o
   1  19   6      157.58      145.93     13.77 o
   3  19   6       80.95       88.80     14.73 o
   5  19   6      695.99      666.43     21.51 o
   7  19   6       75.46       60.97     14.36 o
   9  19   6        2.53        6.46     13.55 o
  11  19   6      290.25      317.73     19.69 o
  13  19   6      417.21      497.56     21.68 o
  15  19   6        5.63       47.80     15.99 o
  17  19   6        3.20       14.55     15.73 o
  19  19   6       95.54      146.72     24.34 o
 -18  20   6        0.98        3.09     19.89 o
 -16  20   6       27.66       65.43     23.33 o
 -14  20   6        5.27      -14.78     14.78 o
 -12  20   6        2.70       -5.90     14.39 o
 -10  20   6        0.41      -11.95     13.73 o
  -8  20   6      114.90      103.68     15.94 o
  -6  20   6      457.13      437.35     27.50 o
  -4  20   6        0.28       -6.77     14.11 o
  -2  20   6      304.23      238.39     16.17 o
   0  20   6     1396.00     1338.96     29.16 o
   2  20   6      955.24      967.31     25.85 o
   4  20   6      247.70      343.52     17.82 o
   6  20   6      165.05      152.97     16.35 o
   8  20   6       72.56       44.86     14.22 o
  10  20   6      270.89      360.59     24.87 o
  12  20   6      184.58      206.87     18.45 o
  14  20   6      582.72      734.18     27.28 o
  16  20   6        1.09       19.54     15.69 o
  18  20   6        1.76       22.55     20.76 o
 -17  21   6        4.49      -14.28     19.63 o
 -15  21   6        0.00       25.59     20.52 o
 -13  21   6        4.93       26.85     17.42 o
 -11  21   6       60.12       90.48     17.00 o
  -9  21   6        0.01        4.27     14.29 o
  -7  21   6        0.00      -12.51     13.43 o
  -5  21   6      646.15      711.81     33.26 o
  -3  21   6        0.79        5.00     13.75 o
  -1  21   6       22.69       35.52     12.92 o
   1  21   6        2.82       28.52     13.80 o
   3  21   6       41.91       52.45     15.85 o
   5  21   6       43.29       25.64     17.48 o
   7  21   6       16.18      -14.13     14.13 o
   9  21   6       91.21       57.21     16.58 o
  11  21   6        0.00       -1.15     16.10 o
  13  21   6        1.74       25.28     15.76 o
  15  21   6      100.29      138.69     18.65 o
  17  21   6        3.09       25.25     25.92 o
 -16  22   6        3.72       17.21     21.52 o
 -14  22   6       10.83       22.45     20.25 o
 -12  22   6      104.05       86.83     19.47 o
 -10  22   6       14.69       25.57     17.12 o
  -8  22   6        2.01        6.35     14.94 o
  -6  22   6      337.89      298.63     21.73 o
  -4  22   6       44.94       44.84     15.44 o
  -2  22   6       55.00       35.73     16.53 o
   0  22   6       56.92       58.55     15.64 o
   2  22   6        5.85      -13.85     14.19 o
   4  22   6      594.23      650.21     26.65 o
   6  22   6       39.00       -6.08     14.77 o
   8  22   6       13.49        2.80     16.27 o
  10  22   6        3.55        8.78     15.20 o
  12  22   6        0.03      -10.89     15.82 o
  14  22   6       22.22       12.61     15.76 o
  16  22   6        1.47       -1.25     17.96 o
 -15  23   6      176.41      194.15     37.35 o
 -13  23   6      179.73      175.83     27.24 o
 -11  23   6       73.66       92.81     21.60 o
  -9  23   6      122.52      137.19     20.85 o
  -7  23   6       12.51       13.99     18.89 o
  -5  23   6       45.30       34.70     17.69 o
  -3  23   6       76.98       57.63     17.73 o
  -1  23   6       84.09       94.41     19.89 o
   1  23   6       31.19       50.93     19.22 o
   3  23   6       26.12        4.41     17.49 o
   5  23   6       33.94      -13.38     17.46 o
   7  23   6        7.31      -15.06     17.76 o
   9  23   6       12.20       -8.62     15.32 o
  11  23   6       23.04       36.05     17.31 o
  13  23   6       76.92       90.24     24.26 o
  15  23   6       47.50       83.15     20.46 o
 -14  24   6        0.25       11.72     21.66 o
 -12  24   6      157.73      194.00     26.22 o
 -10  24   6       51.93       81.81     20.36 o
  -8  24   6       15.65       51.11     18.87 o
  -6  24   6       19.00      -17.06     17.06 o
  -4  24   6       34.50       -0.13     17.65 o
  -2  24   6        3.32       -8.59     18.06 o
   0  24   6       41.91       23.20     19.12 o
   2  24   6        0.53        7.95     18.52 o
   4  24   6       48.90       29.49     19.42 o
   6  24   6       88.56       99.34     21.04 o
   8  24   6        1.69      -18.38     18.38 o
  10  24   6        4.39       17.82     19.87 o
  12  24   6       67.11      135.95     24.01 o
  14  24   6        0.81        1.28     21.07 o
 -11  25   6       99.45       93.87     24.41 o
  -9  25   6       25.58        7.19     21.49 o
  -7  25   6       50.72        3.61     18.55 o
  -5  25   6       74.31       72.49     20.20 o
  -3  25   6      114.15      112.85     22.63 o
  -1  25   6       17.84       44.50     20.24 o
   1  25   6       39.95        5.00     19.31 o
   3  25   6        2.57       -0.66     23.85 o
   5  25   6       11.41        5.98     19.44 o
   7  25   6       27.24       19.98     20.30 o
   9  25   6       30.63       -0.82     19.82 o
  11  25   6       16.05        5.37     24.27 o
 -10  26   6        3.26        6.91     22.19 o
  -8  26   6       44.84       26.05     21.98 o
  -6  26   6      128.06      156.80     22.78 o
  -4  26   6       94.81       83.96     21.19 o
  -2  26   6      173.92      147.96     24.17 o
   0  26   6       23.63        9.72     20.43 o
   2  26   6        4.63       15.75     20.27 o
   4  26   6       56.29       59.82     22.02 o
   6  26   6       23.78       41.58     21.53 o
   8  26   6        2.26        9.33     20.11 o
  10  26   6       34.92       -0.49     24.66 o
  -7  27   6        0.59       -2.33     21.67 o
  -5  27   6       57.83       64.79     23.79 o
  -3  27   6       13.58        2.93     24.28 o
  -1  27   6       29.37       10.17     20.92 o
   1  27   6       29.87       54.36     22.02 o
   3  27   6        1.06      -25.63     28.44 o
   5  27   6       23.26      -14.37     23.62 o
   7  27   6       37.59       -3.93     36.57 o
  -2  28   6        0.02       10.58     46.98 o
   0  28   6        0.32      -11.95     26.88 o
   2  28   6        2.26      -39.37     39.37 o
   0   1   7      109.40      138.44      6.26 o
  -1   2   7     2804.00     2790.20     31.30 o
   1   2   7       85.16       57.00      3.88 o
  -2   3   7       14.05       15.71      3.19 o
   0   3   7      566.11      517.54      9.35 o
   2   3   7       80.28      139.51      5.29 o
  -3   4   7      231.78      236.82      6.47 o
  -1   4   7     6860.95     7527.60     64.26 o
   1   4   7      363.47      409.64      9.25 o
   3   4   7        0.10       24.84      4.33 o
  -4   5   7     1479.03     1455.88     16.22 o
  -2   5   7       61.14       70.35      4.76 o
   0   5   7     1366.31     1317.17     14.71 o
   2   5   7    10258.00    10324.37     74.77 o
   4   5   7      255.37      258.02      7.40 o
  -5   6   7       47.37       38.99      6.12 o
  -3   6   7      614.76      621.68     10.41 o
  -1   6   7     3627.49     3774.48     32.35 o
   1   6   7      401.20      403.93      8.35 o
   3   6   7        0.53       -2.99      4.46 o
   5   6   7      593.94      608.55     19.41 o
  -6   7   7       40.17       46.00      5.91 o
  -4   7   7       55.64       20.96      4.60 o
  -2   7   7     3031.31     3172.55     30.13 o
   0   7   7     3616.82     3529.54     37.06 o
   2   7   7     2559.62     2671.48     26.84 o
   4   7   7     4375.55     4719.00     44.03 o
   6   7   7        0.79       -5.27      5.27 o
  -7   8   7     1946.51     1989.85     25.92 o
  -5   8   7     1601.56     1801.73     21.50 o
  -3   8   7     3503.23     3718.64     36.93 o
  -1   8   7     6786.74     7425.47     79.01 o
   1   8   7       48.07       18.10      5.35 o
   3   8   7     1530.94     1452.90     20.74 o
   5   8   7     1086.14     1058.88     19.08 o
   7   8   7       59.28       45.09      7.18 o
  -8   9   7      491.89      399.94     12.34 o
  -6   9   7      160.48      136.45      8.29 o
  -4   9   7     2581.75     2683.03     28.44 o
  -2   9   7        1.82       -4.43      4.43 o
   0   9   7    10355.74    10959.85     83.23 o
   2   9   7     4457.56     4647.45     40.15 o
   4   9   7     1733.14     1791.31     25.60 o
   6   9   7       23.05       32.66      6.48 o
   8   9   7     2570.73     2638.03     32.21 o
  -9  10   7      453.75      386.58     14.42 o
  -7  10   7      127.73      114.10     10.13 o
  -5  10   7        8.37       -6.07      6.07 o
  -3  10   7      690.41      669.53     12.79 o
  -1  10   7      102.97       92.95      6.31 o
   1  10   7      185.13      146.78      7.51 o
   3  10   7      107.04       50.53      7.52 o
   5  10   7      454.64      475.40     12.06 o
   7  10   7        1.72       -4.69      6.31 o
   9  10   7       58.78       55.80      9.90 o
 -10  11   7      199.43      229.05     13.88 o
  -8  11   7     1255.92     1258.59     24.09 o
  -6  11   7       78.81       52.40      7.63 o
  -4  11   7       11.42       19.93      6.38 o
  -2  11   7      838.61      976.48     15.86 o
   0  11   7      449.76      468.90     12.48 o
   2  11   7      856.64     1000.82     15.65 o
   4  11   7      498.32      607.79     14.94 o
   6  11   7      121.87       78.11      9.43 o
   8  11   7        0.63       -3.25      9.26 o
  10  11   7     2718.80     2858.10     39.67 o
 -11  12   7      194.75      184.49     14.25 o
  -9  12   7      136.72      142.35     12.43 o
  -7  12   7      917.18      885.85     23.43 o
  -5  12   7       54.47        2.57      6.37 o
  -3  12   7      262.59      251.23     10.98 o
  -1  12   7      239.36      260.92     15.16 o
   1  12   7      555.76      566.30     13.22 o
   3  12   7      108.95      143.59      9.20 o
   5  12   7      915.63      795.86     17.43 o
   7  12   7      542.51      590.05     16.21 o
   9  12   7     1145.50     1219.32     25.35 o
  11  12   7      435.45      378.91     17.20 o
 -12  13   7      773.48      786.12     22.47 o
 -10  13   7     2620.99     2466.53     37.72 o
  -8  13   7     3437.30     3180.56     42.80 o
  -6  13   7       78.16       87.24     10.49 o
  -4  13   7      113.54      106.79      8.69 o
  -2  13   7      138.80      190.18      9.52 o
   0  13   7     1346.22     1376.92     20.31 o
   2  13   7       41.06       42.48      8.05 o
   4  13   7      343.89      292.65     12.00 o
   6  13   7       68.86       52.69      9.58 o
   8  13   7      132.85      192.50     13.69 o
  10  13   7     3643.82     3689.98     48.87 o
  12  13   7      195.48      239.03     15.88 o
 -13  14   7       26.67       -3.52     11.65 o
 -11  14   7       74.85       65.95     13.67 o
  -9  14   7     2580.38     2278.39     36.12 o
  -7  14   7        5.04      -10.27     10.27 o
  -5  14   7     2755.36     2838.10     36.81 o
  -3  14   7       49.63        3.20      9.17 o
  -1  14   7       85.25      103.49      8.95 o
   1  14   7      371.08      289.86     12.82 o
   3  14   7      707.43      734.91     17.90 o
   5  14   7       19.97        1.41      8.81 o
   7  14   7       46.73       44.70     12.04 o
   9  14   7     2851.02     2732.27     40.65 o
  11  14   7      772.12      791.97     22.92 o
  13  14   7       13.97      -15.31     15.31 o
 -14  15   7        0.96      -12.54     12.54 o
 -12  15   7      513.27      532.18     23.54 o
 -10  15   7       72.70       58.26     12.55 o
  -8  15   7      522.18      537.61     25.16 o
  -6  15   7      776.60      769.35     31.46 o
  -4  15   7       42.41       15.13     11.48 o
  -2  15   7       57.19       40.56      9.28 o
   0  15   7      127.60      191.04     10.83 o
   2  15   7      950.13      937.35     20.74 o
   4  15   7      243.90      239.56     12.99 o
   6  15   7     3911.45     4025.16     51.50 o
   8  15   7      326.80      342.20     16.94 o
  10  15   7       48.58       56.36     13.08 o
  12  15   7       34.92        3.36     12.30 o
  14  15   7      167.63      179.26     16.60 o
 -15  16   7       15.20       38.35     15.82 o
 -13  16   7       14.16      -11.64     11.64 o
 -11  16   7       84.85       74.01     13.21 o
  -9  16   7       17.48      -11.88     11.88 o
  -7  16   7     1615.06     1684.28     30.97 o
  -5  16   7        8.33      -10.09     10.09 o
  -3  16   7      271.02      261.57     13.32 o
  -1  16   7      669.75      693.71     28.99 o
   1  16   7      171.28      191.16     12.72 o
   3  16   7      998.48     1109.71     25.12 o
   5  16   7      832.67      863.40     23.44 o
   7  16   7       15.13       40.02     12.97 o
   9  16   7       96.54       97.19     14.22 o
  11  16   7      372.24      388.36     20.09 o
  13  16   7        0.66       -3.82     13.99 o
  15  16   7        0.51      -13.46     18.82 o
 -16  17   7      106.99       71.39     17.68 o
 -14  17   7       11.70       19.07     19.83 o
 -12  17   7        0.38       -5.46     12.39 o
 -10  17   7      218.10      211.02     15.22 o
  -8  17   7       54.02       55.37     12.27 o
  -6  17   7      571.75      482.31     18.51 o
  -4  17   7       22.30       11.59      9.97 o
  -2  17   7        0.35       -4.44     10.55 o
   0  17   7      330.64      341.80     15.49 o
   2  17   7      442.82      499.94     19.77 o
   4  17   7      679.56      724.06     24.01 o
   6  17   7        0.20        4.02     13.36 o
   8  17   7     1225.67     1130.49     30.38 o
  10  17   7       80.11       89.31     15.73 o
  12  17   7      114.98       93.15     15.77 o
  14  17   7      103.89       59.56     16.81 o
  16  17   7        0.11        0.01     15.83 o
 -17  18   7        9.56       13.94     19.22 o
 -15  18   7      147.34      155.86     22.75 o
 -13  18   7      110.41      119.64     20.96 o
 -11  18   7      153.33      161.18     25.88 o
  -9  18   7      381.37      353.98     21.21 o
  -7  18   7      781.82      796.22     25.54 o
  -5  18   7      345.21      387.91     19.10 o
  -3  18   7      204.72      202.40     15.99 o
  -1  18   7      270.16      290.62     16.24 o
   1  18   7      116.93       81.62     14.21 o
   3  18   7      248.57      294.29     18.30 o
   5  18   7     4058.36     4103.59     61.53 o
   7  18   7       85.42      111.75     16.40 o
   9  18   7      291.14      304.20     19.20 o
  11  18   7       94.22      119.28     16.39 o
  13  18   7        9.99       15.20     15.67 o
  15  18   7       52.25       70.21     18.09 o
  17  18   7        9.85       37.48     19.71 o
 -18  19   7        5.59      -10.55     21.04 o
 -16  19   7      151.02      203.04     24.67 o
 -14  19   7       73.21       59.11     19.64 o
 -12  19   7       18.81       13.61     18.11 o
 -10  19   7        0.01        8.44     15.07 o
  -8  19   7      477.96      513.24     24.63 o
  -6  19   7       73.29       39.14     15.41 o
  -4  19   7      313.85      270.26     19.39 o
  -2  19   7        8.88        4.57     12.40 o
   0  19   7       37.63       26.71     12.63 o
   2  19   7        0.16        0.82     13.07 o
   4  19   7       37.98       63.67     15.01 o
   6  19   7       16.30       15.29     14.10 o
   8  19   7       79.10       61.04     14.80 o
  10  19   7       29.72       42.14     14.83 o
  12  19   7       23.71       29.09     14.76 o
  14  19   7       58.63       34.75     17.17 o
  16  19   7      153.37      136.27     28.34 o
  18  19   7       50.18       61.70     21.87 o
 -17  20   7        6.91       -2.05     19.44 o
 -15  20   7        1.25        4.74     19.68 o
 -13  20   7        3.29      -18.58     18.58 o
 -11  20   7        1.20       -1.63     20.02 o
  -9  20   7        0.90      -16.03     16.03 o
  -7  20   7      239.08      218.14     20.00 o
  -5  20   7        2.59       -9.42     15.09 o
  -3  20   7      808.62      818.28     27.00 o
  -1  20   7       22.21        3.24     12.33 o
   1  20   7      270.75      276.30     18.40 o
   3  20   7      841.23      861.08     27.29 o
   5  20   7      324.49      406.46     21.33 o
   7  20   7       27.58        7.49     13.89 o
   9  20   7       10.04        4.78     14.27 o
  11  20   7       73.42      118.00     18.64 o
  13  20   7       28.53       26.19     16.63 o
  15  20   7        1.06        8.55     17.29 o
  17  20   7       30.59       47.51     21.08 o
 -16  21   7       90.46      109.65     23.64 o
 -14  21   7       85.90      105.99     25.97 o
 -12  21   7       57.74       51.66     20.24 o
 -10  21   7       23.95       32.89     18.87 o
  -8  21   7      181.21      197.30     22.16 o
  -6  21   7      109.18       84.38     17.80 o
  -4  21   7      669.27      644.69     25.64 o
  -2  21   7       22.32       21.86     13.73 o
   0  21   7       20.39       13.34     14.15 o
   2  21   7       19.84       19.59     14.25 o
   4  21   7      493.99      490.12     22.74 o
   6  21   7        0.12      -13.76     13.76 o
   8  21   7       60.95       68.79     15.86 o
  10  21   7       62.07       48.59     17.26 o
  12  21   7       21.51       33.90     16.85 o
  14  21   7        2.54      -13.31     17.85 o
  16  21   7       57.74       80.44     20.03 o
 -15  22   7        0.87      -14.02     20.27 o
 -13  22   7       51.63       40.06     20.93 o
 -11  22   7       54.31       29.24     20.03 o
  -9  22   7      135.88      130.83     29.02 o
  -7  22   7       35.66       48.24     19.56 o
  -5  22   7       10.22        7.27     18.29 o
  -3  22   7      406.40      451.89     23.49 o
  -1  22   7      219.62      227.22     23.48 o
   1  22   7       27.80       10.01     14.66 o
   3  22   7       14.20        7.09     15.08 o
   5  22   7       52.40       58.54     15.64 o
   7  22   7        7.91      -15.23     15.23 o
   9  22   7        7.65       16.15     16.20 o
  11  22   7        0.96      -10.26     17.44 o
  13  22   7        0.49        8.06     17.48 o
  15  22   7       65.19       94.18     20.29 o
 -14  23   7      108.92      140.23     24.68 o
 -12  23   7        0.80       22.04     21.09 o
 -10  23   7      219.75      299.56     27.21 o
  -8  23   7       47.89       25.19     20.33 o
  -6  23   7       13.55       35.56     19.22 o
  -4  23   7       26.78       33.63     17.84 o
  -2  23   7      140.79      125.62     20.68 o
   0  23   7       16.99       15.36     19.91 o
   2  23   7      118.95       75.14     19.08 o
   4  23   7       56.12       79.63     18.01 o
   6  23   7        1.44      -15.52     15.52 o
   8  23   7      137.22      178.26     20.55 o
  10  23   7        3.43       18.34     17.17 o
  12  23   7       22.64       70.74     19.18 o
  14  23   7       43.66       73.31     19.77 o
 -13  24   7        0.89       -4.50     36.80 o
 -11  24   7       77.31       48.58     22.92 o
  -9  24   7        2.57       -1.74     20.58 o
  -7  24   7        3.34       11.82     24.44 o
  -5  24   7       10.02      -17.00     17.00 o
  -3  24   7       38.41       81.16     19.65 o
  -1  24   7      251.82      208.03     26.04 o
   1  24   7       15.86       27.83     20.05 o
   3  24   7        4.54       -7.17     19.52 o
   5  24   7       23.80      -12.82     18.75 o
   7  24   7        0.75      -10.41     19.10 o
   9  24   7        4.56       17.20     20.15 o
  11  24   7        4.13      -20.01     20.01 o
  13  24   7       43.56       43.79     29.52 o
 -10  25   7      117.02      136.81     25.53 o
  -8  25   7       40.31       19.35     21.51 o
  -6  25   7        0.77       17.46     19.56 o
  -4  25   7       14.27       -9.66     18.20 o
  -2  25   7        0.84       11.08     23.52 o
   0  25   7      136.40       84.20     22.43 o
   2  25   7       38.00       25.37     21.31 o
   4  25   7       45.60       15.53     20.53 o
   6  25   7        4.63        3.22     20.46 o
   8  25   7       19.58        5.38     21.04 o
  10  25   7        0.93       20.49     21.51 o
  -7  26   7        7.97       -3.74     19.57 o
  -5  26   7        0.82      -11.34     19.41 o
  -3  26   7       66.27       70.32     23.28 o
  -1  26   7        0.40       25.92     22.14 o
   1  26   7       71.87       93.16     26.75 o
   3  26   7        4.71       16.27     21.96 o
   5  26   7        1.08       -2.29     22.39 o
   7  26   7       35.59       50.11     22.41 o
  -4  27   7       45.51       10.31     34.54 o
  -2  27   7       41.24       74.47     24.40 o
   0  27   7       33.87       -1.11     22.28 o
   2  27   7        2.02       -1.31     22.79 o
   4  27   7        0.22       -0.04     33.03 o
   0   0   8       22.80       -2.18     20.94 o
   1   1   8        3.21       13.58      6.27 o
   0   2   8      162.33      150.49      6.06 o
   2   2   8      230.42      228.18      9.51 o
  -1   3   8     2727.83     2536.26     26.02 o
   1   3   8      752.64      667.21     11.26 o
   3   3   8     2000.94     2107.11     20.39 o
  -2   4   8     1511.24     1684.20     17.43 o
   0   4   8      510.42      605.51     11.46 o
   2   4   8     1722.58     1664.28     20.21 o
   4   4   8      375.13      434.05      9.12 o
  -3   5   8       35.95       36.01      4.86 o
  -1   5   8     7375.96     7398.45     58.12 o
   1   5   8     4682.80     4541.27     38.15 o
   3   5   8     1825.70     1747.61     18.93 o
   5   5   8       64.15       23.58      5.22 o
  -4   6   8      493.38      587.01     11.48 o
  -2   6   8        1.16       -1.73      4.62 o
   0   6   8     1170.22     1102.95     14.42 o
   2   6   8       11.54       -3.29      4.75 o
   4   6   8     2667.57     2838.16     28.79 o
   6   6   8       24.81       19.21      5.54 o
  -5   7   8       37.04       33.21      5.59 o
  -3   7   8      284.00      333.40      9.03 o
  -1   7   8     2422.01     2489.79     27.00 o
   1   7   8       65.75       57.27      5.68 o
   3   7   8      116.52      118.86      6.68 o
   5   7   8     3524.05     3474.21     53.04 o
   7   7   8      128.08       97.31      8.27 o
  -6   8   8      615.89      635.08     15.13 o
  -4   8   8      823.52      817.78     14.57 o
  -2   8   8      199.12      235.96      8.01 o
   0   8   8      514.15      600.02     12.40 o
   2   8   8     2595.72     2710.47     35.44 o
   4   8   8       21.11       18.64      9.19 o
   6   8   8      829.36      816.84     20.67 o
   8   8   8     1069.09     1109.09     22.89 o
  -7   9   8      106.15       29.45      8.47 o
  -5   9   8        6.02       -0.77      4.37 o
  -3   9   8     1651.30     1670.38     22.26 o
  -1   9   8      165.43      186.51      8.92 o
   1   9   8       96.47      128.02      7.43 o
   3   9   8      529.42      492.17     13.67 o
   5   9   8      247.01      219.54      9.67 o
   7   9   8      384.42      378.58     13.74 o
   9   9   8     2822.34     2709.04     41.82 o
  -8  10   8       55.33       32.29      9.62 o
  -6  10   8     1167.86     1098.46     20.02 o
  -4  10   8       44.54       34.17      8.19 o
  -2  10   8     1086.53     1049.93     16.31 o
   0  10   8      283.30      264.25     12.74 o
   2  10   8      848.19      942.70     15.83 o
   4  10   8      831.34      792.04     16.30 o
   6  10   8     4800.87     4678.20     57.06 o
   8  10   8       68.16       36.69      9.75 o
  10  10   8        8.01       -9.95      9.95 o
  -9  11   8       92.79       61.50     11.26 o
  -7  11   8      656.28      580.33     16.98 o
  -5  11   8     1281.90     1242.58     24.05 o
  -3  11   8       11.09       -4.13      6.98 o
  -1  11   8     1531.87     1543.76     23.14 o
   1  11   8       70.27       24.12      9.20 o
   3  11   8        3.97       -8.57      8.57 o
   5  11   8        2.44        2.51      9.78 o
   7  11   8      468.44      423.63     18.73 o
   9  11   8      289.94      226.71     15.34 o
  11  11   8     1024.69     1080.22     29.25 o
 -10  12   8        1.58        0.71     14.93 o
  -8  12   8      153.20      156.49     13.13 o
  -6  12   8       88.11       76.55      9.79 o
  -4  12   8      712.66      739.70     21.14 o
  -2  12   8     1369.64     1338.40     24.26 o
   0  12   8      582.32      504.38     15.08 o
   2  12   8      811.36      714.17     19.75 o
   4  12   8      873.10      704.36     20.61 o
   6  12   8      329.75      335.74     15.82 o
   8  12   8       29.38        9.70     16.73 o
  10  12   8      282.86      269.34     16.58 o
  12  12   8      146.86       79.47     15.58 o
 -11  13   8      144.61      118.60     15.88 o
  -9  13   8      262.91      270.69     17.36 o
  -7  13   8      418.59      373.44     21.05 o
  -5  13   8      697.38      651.19     19.10 o
  -3  13   8      206.66      227.90     16.92 o
  -1  13   8        1.89       -4.29      8.55 o
   1  13   8      165.39      132.70     10.48 o
   3  13   8      727.89      758.51     21.30 o
   5  13   8     1508.27     1439.06     28.98 o
   7  13   8     6684.03     7066.98     82.37 o
   9  13   8        7.95       -1.34     12.09 o
  11  13   8      989.32     1063.61     30.48 o
  13  13   8       12.54        0.40     13.77 o
 -12  14   8       53.97       44.54     14.48 o
 -10  14   8      754.52      736.79     25.52 o
  -8  14   8       74.36       89.44     14.74 o
  -6  14   8      195.89      225.09     14.73 o
  -4  14   8      406.00      398.62     15.84 o
  -2  14   8      149.10      147.23     13.94 o
   0  14   8       73.66       67.97      9.93 o
   2  14   8      914.55      768.98     21.85 o
   4  14   8      269.55      253.22     20.34 o
   6  14   8       41.35       59.91     13.34 o
   8  14   8        5.98       15.08     12.22 o
  10  14   8     1919.69     1810.76     38.56 o
  12  14   8        0.38      -13.32     13.32 o
  14  14   8      218.52      193.85     18.42 o
 -13  15   8      161.12      102.07     17.13 o
 -11  15   8       10.80        5.42     18.01 o
  -9  15   8       56.06       53.63     14.72 o
  -7  15   8      457.18      462.84     22.25 o
  -5  15   8       51.60       50.77     12.34 o
  -3  15   8      388.49      379.62     15.88 o
  -1  15   8      409.95      303.62     14.05 o
   1  15   8       36.86       17.57     11.62 o
   3  15   8      299.21      261.33     15.67 o
   5  15   8       86.89      140.33     14.43 o
   7  15   8        1.43        3.91     13.50 o
   9  15   8      540.31      555.06     25.09 o
  11  15   8       12.87      -13.68     14.19 o
  13  15   8      158.01      181.60     21.86 o
  15  15   8      136.77      166.70     18.71 o
 -14  16   8       79.86       86.41     16.91 o
 -12  16   8      190.16      140.59     17.56 o
 -10  16   8        2.41       -5.40     12.87 o
  -8  16   8      286.17      277.81     18.78 o
  -6  16   8      148.45      112.99     15.32 o
  -4  16   8       79.37       16.01     11.86 o
  -2  16   8      335.62      392.07     16.31 o
   0  16   8       65.63       87.08     12.57 o
   2  16   8      389.82      357.26     18.16 o
   4  16   8      607.55      650.24     22.12 o
   6  16   8       56.52       91.10     15.56 o
   8  16   8       62.39       75.71     15.81 o
  10  16   8       13.81       -9.12     14.26 o
  12  16   8      113.47      136.73     17.94 o
  14  16   8      112.05      128.46     18.09 o
  16  16   8       31.00       11.77     15.94 o
 -15  17   8        7.35        6.66     18.66 o
 -13  17   8      122.13       99.03     21.07 o
 -11  17   8       92.74       81.39     18.46 o
  -9  17   8      104.67      155.07     19.37 o
  -7  17   8      247.72      288.19     21.81 o
  -5  17   8      352.38      330.22     18.74 o
  -3  17   8      275.80      260.90     18.23 o
  -1  17   8      230.92      261.01     16.93 o
   1  17   8       33.44       48.30     14.23 o
   3  17   8      243.55      328.78     19.80 o
   5  17   8      515.22      480.01     22.94 o
   7  17   8       13.89        6.04     14.66 o
   9  17   8       61.87       23.39     18.84 o
  11  17   8      287.04      267.76     20.47 o
  13  17   8       14.14       15.71     15.61 o
  15  17   8       49.01       35.03     17.07 o
  17  17   8        4.01        2.98     18.96 o
 -16  18   8       43.20       33.94     19.91 o
 -14  18   8        2.81        0.97     22.44 o
 -12  18   8      221.96      264.22     23.47 o
 -10  18   8       45.68       13.73     16.94 o
  -8  18   8      493.74      428.05     30.35 o
  -6  18   8       79.25       74.62     17.72 o
  -4  18   8        1.64       -5.99     13.45 o
  -2  18   8        7.83       -8.09     12.64 o
   0  18   8       43.71       38.46     13.71 o
   2  18   8      260.39      282.57     19.19 o
   4  18   8      174.02      214.10     21.35 o
   6  18   8       19.44       36.94     15.72 o
   8  18   8        1.04       -7.34     15.26 o
  10  18   8       38.08       22.54     15.58 o
  12  18   8      121.67      163.13     19.26 o
  14  18   8        0.00       -9.11     16.21 o
  16  18   8        2.29      -16.08     16.08 o
  18  18   8        2.26        1.44     19.69 o
 -17  19   8        2.87       10.68     20.05 o
 -15  19   8       16.81       19.92     19.59 o
 -13  19   8       33.74       50.04     18.76 o
 -11  19   8      189.09      182.89     22.66 o
  -9  19   8        0.20      -16.13     16.13 o
  -7  19   8      349.40      354.74     24.38 o
  -5  19   8      266.97      308.57     23.16 o
  -3  19   8        3.47      -10.18     13.62 o
  -1  19   8      109.55       52.56     14.49 o
   1  19   8       97.94      146.08     17.51 o
   3  19   8      699.95      683.81     26.58 o
   5  19   8      424.94      448.04     23.32 o
   7  19   8       43.65       57.96     16.16 o
   9  19   8       13.31       -1.97     16.05 o
  11  19   8      384.32      423.25     24.00 o
  13  19   8        0.02        0.86     15.72 o
  15  19   8       16.85        0.60     17.99 o
  17  19   8       20.62       40.51     22.94 o
 -16  20   8       16.11       17.77     20.64 o
 -14  20   8       21.46       39.07     20.31 o
 -12  20   8       23.53       30.67     18.90 o
 -10  20   8      187.39      160.08     22.05 o
  -8  20   8        9.10      -16.85     16.85 o
  -6  20   8      256.46      223.49     22.18 o
  -4  20   8       46.31       29.15     17.75 o
  -2  20   8      195.96      176.86     17.34 o
   0  20   8      103.82      146.81     17.81 o
   2  20   8        0.71       -3.96     14.58 o
   4  20   8       53.41       81.55     17.03 o
   6  20   8        3.42       -7.09     15.53 o
   8  20   8      106.71       48.32     17.04 o
  10  20   8       14.69      -14.19     15.77 o
  12  20   8        8.39       -4.80     15.72 o
  14  20   8      130.24      123.40     20.08 o
  16  20   8        5.91       -5.47     20.43 o
 -15  21   8       72.00       54.27     22.40 o
 -13  21   8       95.65      102.50     22.37 o
 -11  21   8        9.83       33.06     19.15 o
  -9  21   8        7.02       30.03     18.31 o
  -7  21   8       48.18       33.31     19.01 o
  -5  21   8        7.83       24.11     17.92 o
  -3  21   8       10.62      -10.12     15.93 o
  -1  21   8      114.24      161.08     18.98 o
   1  21   8       14.05      -11.45     15.40 o
   3  21   8      698.09      755.03     29.10 o
   5  21   8      109.70       56.73     17.41 o
   7  21   8        0.34      -15.92     15.92 o
   9  21   8        7.61       26.98     16.91 o
  11  21   8        0.01       -6.01     15.99 o
  13  21   8        2.13        3.98     21.40 o
  15  21   8       42.84       58.90     19.11 o
 -14  22   8      113.67      103.49     23.38 o
 -12  22   8       60.42       46.47     21.73 o
 -10  22   8       21.66       21.05     19.53 o
  -8  22   8       65.81      105.58     21.97 o
  -6  22   8       11.86      -24.15     24.15 o
  -4  22   8        2.57       18.45     17.46 o
  -2  22   8       38.96       64.32     18.37 o
   0  22   8      648.72      832.37     30.55 o
   2  22   8       81.44       31.70     17.67 o
   4  22   8       25.37      -14.04     15.90 o
   6  22   8       57.86       33.83     17.87 o
   8  22   8        1.03        7.42     17.89 o
  10  22   8        6.22       15.75     16.87 o
  12  22   8       20.43       26.22     18.07 o
  14  22   8        6.08       11.27     18.38 o
 -13  23   8      145.37       89.75     51.13 o
 -11  23   8       55.80       39.87     22.38 o
  -9  23   8        6.53        1.47     20.07 o
  -7  23   8        2.42       -3.53     18.95 o
  -5  23   8        0.37       10.46     17.29 o
  -3  23   8       86.75      114.57     21.59 o
  -1  23   8      464.54      528.18     26.49 o
   1  23   8      403.88      443.00     35.01 o
   3  23   8        4.26       -1.11     17.50 o
   5  23   8      144.54      130.54     28.73 o
   7  23   8       62.01       21.76     17.66 o
   9  23   8        0.34      -13.19     16.44 o
  11  23   8       12.83       -0.01     19.01 o
 -10  24   8       96.88      147.80     25.63 o
  -8  24   8      102.91       87.83     22.68 o
  -6  24   8       24.10        1.56     18.50 o
  -4  24   8       36.79       62.63     19.90 o
  -2  24   8        8.15       18.75     25.73 o
   0  24   8      163.25      178.27     30.96 o
   2  24   8       40.16       34.09     21.77 o
   4  24   8       10.41      -19.42     19.42 o
   6  24   8       65.66       62.04     27.07 o
   8  24   8      146.82      136.47     24.13 o
  10  24   8       66.65      106.76     24.11 o
  -7  25   8       11.11       -9.18     19.87 o
  -5  25   8       96.75      100.55     22.06 o
  -3  25   8       39.47       59.89     22.59 o
  -1  25   8        7.90        7.93     21.28 o
   1  25   8        0.11       -7.10     21.21 o
   3  25   8      226.00      220.11     30.86 o
   5  25   8       24.22       18.92     21.36 o
   7  25   8       35.09       15.31     21.02 o
  -4  26   8       38.48       38.07     29.41 o
  -2  26   8        0.16       -4.58     21.75 o
   0  26   8        0.36       25.32     22.17 o
   2  26   8      285.71      418.77     31.62 o
   4  26   8       26.15       14.81     27.55 o
   0   1   9       33.28       24.86      5.51 o
  -1   2   9        2.17       15.24      5.87 o
   1   2   9     1385.55     1194.93     15.81 o
  -2   3   9     2076.04     1907.00     23.89 o
   0   3   9       17.37       13.32      5.00 o
   2   3   9     2600.05     2725.00     30.39 o
  -3   4   9     1597.73     1607.47     17.78 o
  -1   4   9     2772.73     2725.70     28.94 o
   1   4   9        2.30       -5.01      5.50 o
   3   4   9     3525.76     3813.86     33.60 o
  -4   5   9      221.15      205.45      7.32 o
  -2   5   9        3.25        5.05      4.60 o
   0   5   9     3443.94     3395.88     34.79 o
   2   5   9     1872.71     1794.03     20.88 o
   4   5   9      184.69      148.22      6.87 o
  -5   6   9       50.45       55.41      7.05 o
  -3   6   9      118.20      150.47      7.63 o
  -1   6   9       28.43       13.65      5.16 o
   1   6   9     3062.95     3162.99     28.38 o
   3   6   9      924.99      900.58     13.78 o
   5   6   9      330.43      347.95     10.97 o
  -6   7   9        8.27       -8.67      8.67 o
  -4   7   9      232.82      278.94     11.97 o
  -2   7   9       45.10       47.17      7.80 o
   0   7   9       19.56       16.16      7.66 o
   2   7   9      605.79      622.43     13.86 o
   4   7   9     1019.92     1021.07     17.20 o
   6   7   9       48.38       27.70     13.94 o
  -7   8   9      765.87      715.22     21.62 o
  -5   8   9        7.11       -5.35      8.33 o
  -3   8   9        0.53       -2.87      6.94 o
  -1   8   9      253.87      233.06      9.61 o
   1   8   9       78.89       96.27      7.84 o
   3   8   9     2149.36     2104.39     29.08 o
   5   8   9     3452.38     3621.74     50.42 o
   7   8   9     4196.51     4159.11     56.87 o
  -8   9   9     1809.30     1784.57     34.40 o
  -6   9   9       25.64       -2.71     12.06 o
  -4   9   9      285.89      247.48     16.14 o
  -2   9   9      833.07      761.05     17.08 o
   0   9   9       64.35       94.95     10.32 o
   2   9   9     1089.56     1060.02     18.88 o
   4   9   9     4258.94     4158.53     56.47 o
   6   9   9     2429.19     2379.66     39.99 o
   8   9   9      203.18      185.85     15.02 o
  -9  10   9       19.40       25.59     11.90 o
  -7  10   9       85.32       48.40     11.95 o
  -5  10   9        1.53       -4.84      9.10 o
  -3  10   9       46.20       58.65      9.83 o
  -1  10   9      171.10      140.04     11.25 o
   1  10   9      235.23      275.10     14.28 o
   3  10   9     5364.88     5141.56     62.03 o
   5  10   9     6413.06     6037.44     76.57 o
   7  10   9     1948.78     1849.59     48.57 o
   9  10   9      152.34       78.84     13.59 o
 -10  11   9      161.87      140.89     15.05 o
  -8  11   9      165.56      172.23     14.74 o
  -6  11   9      271.23      292.53     17.00 o
  -4  11   9      234.07      270.28     13.99 o
  -2  11   9      133.49      136.15     11.42 o
   0  11   9       10.72        9.93      9.50 o
   2  11   9     3628.00     3510.53     47.51 o
   4  11   9     4186.71     4230.62     59.32 o
   6  11   9      380.34      390.67     18.41 o
   8  11   9      374.62      374.66     19.33 o
  10  11   9        9.94      -11.71     11.71 o
 -11  12   9       69.43       51.53     14.37 o
  -9  12   9       95.59      108.89     14.53 o
  -7  12   9      147.08      166.76     14.72 o
  -5  12   9      331.82      317.50     16.24 o
  -3  12   9       70.11       79.58     11.13 o
  -1  12   9      393.04      424.52     16.19 o
   1  12   9       29.75       47.82     10.21 o
   3  12   9       32.61       83.17     13.05 o
   5  12   9        3.89       18.13     12.56 o
   7  12   9      269.20      278.22     17.57 o
   9  12   9       10.21        4.01     12.70 o
  11  12   9      619.81      615.08     23.63 o
 -12  13   9        0.65      -13.04     13.04 o
 -10  13   9       65.53       62.14     14.34 o
  -8  13   9        1.66       -8.31     12.23 o
  -6  13   9       35.02       16.75     11.17 o
  -4  13   9       76.00       66.49     12.18 o
  -2  13   9        0.29       -9.83      9.83 o
   0  13   9        0.21       -4.78      9.50 o
   2  13   9      200.30      254.68     15.74 o
   4  13   9     2384.97     2307.99     47.96 o
   6  13   9      142.17      146.38     15.32 o
   8  13   9        3.36      -12.52     12.52 o
  10  13   9      579.24      517.84     22.35 o
  12  13   9       15.30       -6.71     14.01 o
 -13  14   9        0.93        4.52     14.49 o
 -11  14   9        2.27       -8.02     13.58 o
  -9  14   9      897.01      822.15     26.93 o
  -7  14   9      387.10      369.13     19.34 o
  -5  14   9      993.62     1027.12     26.11 o
  -3  14   9     1028.23      925.21     24.61 o
  -1  14   9      268.15      258.21     16.42 o
   1  14   9      390.92      381.51     17.22 o
   3  14   9       39.15       31.43     12.61 o
   5  14   9       37.13       18.93     13.31 o
   7  14   9      260.11      232.84     17.82 o
   9  14   9        3.51       -1.14     15.14 o
  11  14   9       90.87       82.32     16.11 o
  13  14   9       40.92       15.05     15.21 o
 -14  15   9        3.89      -14.38     14.38 o
 -12  15   9       22.60        6.85     14.34 o
 -10  15   9        2.10        5.28     13.72 o
  -8  15   9        5.45       13.47     13.73 o
  -6  15   9       12.03       11.93     13.28 o
  -4  15   9      164.99      209.07     15.40 o
  -2  15   9       57.42       54.70     14.81 o
   0  15   9       13.50       17.96     10.94 o
   2  15   9      180.07      136.00     15.17 o
   4  15   9       66.77        9.25     13.53 o
   6  15   9      535.40      482.92     22.02 o
   8  15   9      851.40      948.08     29.82 o
  10  15   9       57.60       25.79     15.44 o
  12  15   9      171.58      125.91     19.35 o
  14  15   9       23.32       27.63     15.79 o
 -15  16   9        4.86        4.86     16.77 o
 -13  16   9      185.81      211.76     19.51 o
 -11  16   9        1.46      -13.58     13.93 o
  -9  16   9      118.47       79.62     15.57 o
  -7  16   9      102.41       80.53     15.42 o
  -5  16   9        4.73       24.28     12.55 o
  -3  16   9     1706.81     1553.25     32.19 o
  -1  16   9       49.90       35.93     11.71 o
   1  16   9        1.92       -5.11     12.86 o
   3  16   9      220.32      216.28     22.38 o
   5  16   9       26.99       26.12     14.62 o
   7  16   9      138.84      136.98     24.37 o
   9  16   9      466.92      581.75     25.05 o
  11  16   9       72.08       56.35     16.91 o
  13  16   9       10.67       -0.25     15.42 o
  15  16   9        4.05      -15.49     16.23 o
 -16  17   9      232.69      255.08     25.12 o
 -14  17   9       74.04       99.34     20.55 o
 -12  17   9      299.99      339.93     24.98 o
 -10  17   9       60.69       11.88     16.42 o
  -8  17   9      503.59      563.50     27.08 o
  -6  17   9      724.41      764.08     51.32 o
  -4  17   9      559.48      624.44     30.89 o
  -2  17   9       36.16       14.43     13.05 o
   0  17   9       13.22      -12.19     12.19 o
   2  17   9       37.06       13.12     13.76 o
   4  17   9      224.88      250.86     18.93 o
   6  17   9      218.85      204.82     18.57 o
   8  17   9       18.62       26.69     15.50 o
  10  17   9      175.41      143.17     18.33 o
  12  17   9      214.42      257.16     21.70 o
  14  17   9      160.74      210.99     21.22 o
  16  17   9        5.96       -8.20     16.56 o
 -17  18   9       81.91      109.25     23.04 o
 -15  18   9       24.96       45.09     20.27 o
 -13  18   9        1.39       12.39     22.45 o
 -11  18   9      112.64      110.04     20.09 o
  -9  18   9       12.47       19.29     16.72 o
  -7  18   9       41.08       19.57     24.63 o
  -5  18   9      311.81      325.72     22.96 o
  -3  18   9      445.07      417.96     22.51 o
  -1  18   9      144.50      133.41     16.24 o
   1  18   9       38.08       24.47     15.05 o
   3  18   9        2.85       -2.47     14.82 o
   5  18   9        1.57        2.49     14.94 o
   7  18   9      273.87      273.55     20.58 o
   9  18   9      101.29       88.32     17.56 o
  11  18   9       20.29       13.43     15.77 o
  13  18   9      105.33       88.94     18.69 o
  15  18   9      167.40      153.28     20.09 o
  17  18   9        0.15      -19.05     19.05 o
 -16  19   9       34.81       38.21     22.63 o
 -14  19   9       61.47      105.88     22.16 o
 -12  19   9       21.44       -3.28     18.09 o
 -10  19   9       10.36      -17.21     17.21 o
  -8  19   9      254.94      256.88     23.55 o
  -6  19   9      409.42      470.20     26.57 o
  -4  19   9      224.89      272.94     23.16 o
  -2  19   9       14.03       14.30     14.15 o
   0  19   9        2.52      -14.20     14.20 o
   2  19   9       50.70       48.91     16.34 o
   4  19   9       13.54       14.23     15.30 o
   6  19   9        2.39      -12.04     15.28 o
   8  19   9        8.22      -10.33     15.15 o
  10  19   9       18.96       28.17     16.65 o
  12  19   9      170.03      198.22     20.84 o
  14  19   9       64.12       63.02     18.63 o
  16  19   9       28.83        4.93     20.37 o
 -15  20   9        0.27       -5.33     20.49 o
 -13  20   9       28.80       46.79     21.83 o
 -11  20   9       55.86       49.02     19.67 o
  -9  20   9       94.94       91.79     21.85 o
  -7  20   9       37.48       32.28     17.63 o
  -5  20   9       28.41       31.94     18.14 o
  -3  20   9      121.70      112.25     16.82 o
  -1  20   9        9.22        0.65     14.47 o
   1  20   9       87.97       75.88     19.21 o
   3  20   9        1.70       -7.51     18.26 o
   5  20   9       30.34      106.62     18.10 o
   7  20   9       28.20       12.71     15.79 o
   9  20   9        0.60        4.01     15.81 o
  11  20   9        2.43      -15.71     15.71 o
  13  20   9        6.53       -9.21     17.46 o
  15  20   9        5.96       23.17     18.51 o
 -14  21   9        8.61       22.90     26.94 o
 -12  21   9        0.08       10.95     20.34 o
 -10  21   9        2.79      -12.07     18.41 o
  -8  21   9        0.89       -7.59     17.73 o
  -6  21   9       10.07      -16.85     16.85 o
  -4  21   9        0.03        1.34     15.62 o
  -2  21   9       54.85       66.98     16.26 o
   0  21   9      405.59      496.53     31.11 o
   2  21   9      130.88      185.37     20.23 o
   4  21   9       54.77       31.57     17.04 o
   6  21   9       77.88      120.08     21.57 o
   8  21   9        4.43      -14.54     16.41 o
  10  21   9        2.81      -16.53     16.53 o
  12  21   9      276.63      269.55     23.45 o
  14  21   9        0.34      -24.86     24.86 o
 -11  22   9      143.81      158.04     24.08 o
  -9  22   9       21.71       26.62     19.31 o
  -7  22   9       39.29       49.21     20.10 o
  -5  22   9        4.42      -16.83     16.83 o
  -3  22   9      141.16      139.89     20.15 o
  -1  22   9       50.77       45.41     17.47 o
   1  22   9        0.24       14.39     16.90 o
   3  22   9       44.04        8.84     16.94 o
   5  22   9        0.06       -8.86     16.32 o
   7  22   9        0.24      -10.86     16.11 o
   9  22   9       72.62       39.98     17.94 o
  11  22   9       15.38       22.64     18.94 o
 -10  23   9        4.55       26.45     21.54 o
  -8  23   9       25.94       25.18     20.25 o
  -6  23   9        0.31        3.24     18.31 o
  -4  23   9        4.83      -17.29     17.29 o
  -2  23   9      610.98      648.07     32.91 o
   0  23   9       84.85      160.15     21.35 o
   2  23   9        0.14       -8.00     16.65 o
   4  23   9       19.58        9.79     20.56 o
   6  23   9       19.77       38.58     18.42 o
   8  23   9      100.70       98.67     20.35 o
  10  23   9        1.79      -17.91     17.91 o
  -7  24   9        1.92       -0.22     18.63 o
  -5  24   9       11.77       -9.75     18.28 o
  -3  24   9        4.46       40.34     21.66 o
  -1  24   9       43.25       89.00     23.06 o
   1  24   9       23.34       34.82     22.42 o
   3  24   9        7.25       20.35     21.79 o
   5  24   9        7.44       -8.18     20.69 o
   7  24   9        4.75       -7.19     20.73 o
  -4  25   9        4.30       12.45     34.02 o
  -2  25   9       78.32       72.32     23.27 o
   0  25   9      241.80      253.63     27.30 o
   2  25   9       22.43       59.38     23.93 o
   4  25   9      119.30      165.61     45.01 o
   1   1  10       29.21       30.22      6.39 o
   0   2  10      495.57      440.34     12.90 o
   2   2  10     1042.97      884.75     17.56 o
  -1   3  10      514.20      559.97     11.50 o
   1   3  10     1452.53     1433.63     17.93 o
   3   3  10      117.25      151.50      7.54 o
  -2   4  10      348.23      315.08      9.61 o
   0   4  10     2625.32     2651.87     29.09 o
   2   4  10     4396.18     4342.86     45.28 o
   4   4  10     1698.21     1630.30     20.59 o
  -3   5  10       55.65       23.92      8.61 o
  -1   5  10        4.88       36.77      7.00 o
   1   5  10     2710.50     2503.20     28.92 o
   3   5  10       26.31       26.86      6.23 o
   5   5  10     1458.92     1427.28     21.81 o
  -4   6  10     2315.08     2258.67     28.83 o
  -2   6  10      335.66      304.71     15.68 o
   0   6  10     3030.12     2955.17     36.84 o
   2   6  10       44.30       50.91      9.90 o
   4   6  10     1205.65     1219.05     23.97 o
   6   6  10      391.49      368.06     14.42 o
  -5   7  10        1.05       -9.46      9.46 o
  -3   7  10      145.84      161.10     10.90 o
  -1   7  10       13.50        6.18      6.77 o
   1   7  10       43.56       63.21      7.16 o
   3   7  10      762.70      722.96     16.01 o
   5   7  10     1010.12      861.16     21.02 o
   7   7  10        1.05       -6.09     10.82 o
  -6   8  10       22.64       -6.99      9.48 o
  -4   8  10      263.23      287.43     13.65 o
  -2   8  10      404.16      423.98     19.58 o
   0   8  10      257.51      234.82     10.39 o
   2   8  10      202.32      250.32     14.50 o
   4   8  10     1539.42     1619.51     28.64 o
   6   8  10        0.05      -10.15     10.15 o
   8   8  10      339.62      280.63     15.87 o
  -7   9  10       32.35       23.47     10.62 o
  -5   9  10      239.79      231.35     13.27 o
  -3   9  10       10.49       -8.84      8.84 o
  -1   9  10      132.08      121.65     12.18 o
   1   9  10     1286.05     1165.46     22.32 o
   3   9  10     2240.20     2424.10     36.69 o
   5   9  10      575.70      626.06     21.13 o
   7   9  10      661.75      622.88     21.60 o
   9   9  10        2.34       -5.63     11.22 o
  -8  10  10      421.74      370.03     17.80 o
  -6  10  10       89.46       60.55     14.07 o
  -4  10  10     1155.36     1124.08     24.63 o
  -2  10  10      756.04      755.32     20.44 o
   0  10  10       30.27        1.39     11.19 o
   2  10  10      750.78      696.43     23.52 o
   4  10  10     1779.74     1716.50     32.88 o
   6  10  10        6.49       11.42     17.10 o
   8  10  10      181.37      199.86     19.93 o
  10  10  10       77.17       38.32     12.91 o
  -9  11  10      358.22      426.81     19.73 o
  -7  11  10      167.28      150.27     14.76 o
  -5  11  10       40.40       38.85     16.13 o
  -3  11  10      225.39      175.11     13.24 o
  -1  11  10      169.24      174.19     12.94 o
   1  11  10      180.08      159.44     12.28 o
   3  11  10       17.05       33.62     11.01 o
   5  11  10       18.19       14.50     12.15 o
   7  11  10        6.14      -10.36     11.78 o
   9  11  10        3.28      -12.19     12.19 o
  11  11  10       13.36       -1.83     12.91 o
 -10  12  10      336.04      342.60     19.38 o
  -8  12  10      478.70      542.37     21.51 o
  -6  12  10     1272.85     1294.33     28.85 o
  -4  12  10      277.91      261.17     15.21 o
  -2  12  10       29.97        7.28     11.03 o
   0  12  10     2201.70     2110.10     38.06 o
   2  12  10     1069.94     1172.63     26.51 o
   4  12  10      380.98      344.84     17.80 o
   6  12  10     1606.27     1420.13     34.20 o
   8  12  10       91.79       94.89     14.68 o
  10  12  10        4.61      -13.10     13.10 o
  12  12  10      162.43      144.65     17.08 o
 -11  13  10      235.17      296.94     19.65 o
  -9  13  10       30.46       67.57     14.42 o
  -7  13  10      320.07      281.86     17.54 o
  -5  13  10        0.63      -11.06     11.06 o
  -3  13  10       48.02       25.14     11.55 o
  -1  13  10      259.49      304.89     15.24 o
   1  13  10        0.54      -10.83     10.83 o
   3  13  10        7.28       -2.53     11.96 o
   5  13  10      261.13      267.74     17.97 o
   7  13  10      363.82      355.03     19.61 o
   9  13  10      666.51      619.94     24.23 o
  11  13  10      342.66      305.31     20.11 o
  13  13  10        1.52       -7.82     14.56 o
 -12  14  10      227.30      225.39     19.00 o
 -10  14  10      330.39      361.42     20.85 o
  -8  14  10      119.44      102.91     16.55 o
  -6  14  10      588.71      639.16     23.98 o
  -4  14  10        0.34        3.51     11.61 o
  -2  14  10      339.05      355.37     17.48 o
   0  14  10        3.86      -10.43     10.43 o
   2  14  10      199.47      149.39     16.97 o
   4  14  10     1047.33      957.15     28.32 o
   6  14  10        0.12        7.62     13.61 o
   8  14  10      485.38      494.51     22.94 o
  10  14  10       13.27       21.41     15.01 o
  12  14  10       27.48       24.93     15.44 o
  14  14  10       16.99       12.91     15.42 o
 -13  15  10       89.63       57.33     16.70 o
 -11  15  10      328.70      290.34     20.12 o
  -9  15  10      175.14      187.35     22.74 o
  -7  15  10      158.28      187.91     17.20 o
  -5  15  10      267.31      259.27     17.03 o
  -3  15  10       18.89       -4.97     11.90 o
  -1  15  10       96.04       97.05     12.86 o
   1  15  10        8.63      -11.94     18.02 o
   3  15  10       19.51       29.36     14.03 o
   5  15  10       69.38       91.05     21.37 o
   7  15  10       77.13       89.97     16.42 o
   9  15  10       43.39       74.14     16.77 o
  11  15  10       52.63       64.10     16.82 o
  13  15  10        0.55      -15.95     15.95 o
  15  15  10        0.45       12.24     15.97 o
 -14  16  10       50.12       42.14     17.12 o
 -12  16  10        0.01       -4.08     14.85 o
 -10  16  10       53.69       68.24     15.83 o
  -8  16  10        3.89       10.26     14.18 o
  -6  16  10      269.88      279.36     19.21 o
  -4  16  10       49.73       29.22     13.33 o
  -2  16  10       14.72        4.35     11.90 o
   0  16  10      230.00      167.50     16.14 o
   2  16  10       41.82       33.16     14.15 o
   4  16  10      268.04      223.38     18.75 o
   6  16  10      418.78      434.68     22.42 o
   8  16  10      344.81      369.28     21.92 o
  10  16  10        3.76       -8.49     15.10 o
  12  16  10       10.38       27.15     16.82 o
  14  16  10        2.96        0.95     16.19 o
  16  16  10        0.02       -2.29     19.65 o
 -15  17  10       52.69       69.95     21.03 o
 -13  17  10      116.58       91.30     20.09 o
 -11  17  10       38.67       25.20     18.17 o
  -9  17  10      211.55      200.22     21.41 o
  -7  17  10        0.98       -4.99     16.01 o
  -5  17  10        0.79       13.12     15.85 o
  -3  17  10        9.59        0.81     14.39 o
  -1  17  10      100.43       46.21     14.17 o
   1  17  10      107.45      143.30     17.02 o
   3  17  10      247.12      230.00     19.12 o
   5  17  10        0.69       19.94     15.17 o
   7  17  10      141.38      148.23     18.40 o
   9  17  10      104.11      103.03     17.90 o
  11  17  10      318.21      329.99     22.38 o
  13  17  10        2.65       -7.68     16.66 o
  15  17  10      196.03      238.76     22.28 o
  17  17  10       73.45       29.53     33.23 o
 -14  18  10      101.94      133.98     22.56 o
 -12  18  10        0.07      -11.42     17.63 o
 -10  18  10        4.70        5.53     16.88 o
  -8  18  10      128.27      123.87     19.92 o
  -6  18  10       60.52       32.96     17.02 o
  -4  18  10       78.16       82.16     16.78 o
  -2  18  10      335.00      373.50     20.77 o
   0  18  10       12.24       -8.19     13.93 o
   2  18  10      388.12      317.08     20.96 o
   4  18  10       35.00       55.93     16.18 o
   6  18  10      407.01      395.54     23.97 o
   8  18  10       77.82       60.18     16.89 o
  10  18  10       57.69       49.27     17.34 o
  12  18  10       19.33        9.69     16.62 o
  14  18  10       13.43        0.61     17.31 o
 -13  19  10        7.92       45.71     19.67 o
 -11  19  10      135.86      159.92     22.63 o
  -9  19  10       27.98        7.70     17.85 o
  -7  19  10       33.25       31.45     17.71 o
  -5  19  10      239.45      259.37     27.17 o
  -3  19  10      148.93      138.47     17.21 o
  -1  19  10      551.23      650.40     28.78 o
   1  19  10       15.07        9.90     15.50 o
   3  19  10      115.79       91.99     17.47 o
   5  19  10        0.44       -7.07     15.36 o
   7  19  10       12.45        0.97     16.16 o
   9  19  10       32.88       38.79     17.19 o
  11  19  10       32.12       25.10     17.09 o
  13  19  10        4.49       -3.52     16.55 o
 -12  20  10       73.31       66.97     22.25 o
 -10  20  10        3.63      -18.24     18.24 o
  -8  20  10        2.01      -16.91     16.91 o
  -6  20  10        1.36       23.77     18.04 o
  -4  20  10       15.34       17.60     16.53 o
  -2  20  10       50.23       52.81     15.76 o
   0  20  10      245.77      269.83     21.15 o
   2  20  10       34.37       -4.69     15.60 o
   4  20  10        5.97      -15.37     15.89 o
   6  20  10      348.54      399.39     24.18 o
   8  20  10      107.75       96.07     18.86 o
  10  20  10       13.42       -5.12     16.83 o
  12  20  10       12.27       20.28     18.30 o
 -11  21  10       19.51       -9.92     20.47 o
  -9  21  10        0.05      -17.83     17.83 o
  -7  21  10        0.27       11.34     18.82 o
  -5  21  10       32.07        7.70     17.22 o
  -3  21  10        6.31       31.68     17.60 o
  -1  21  10       20.70       60.78     17.57 o
   1  21  10       51.34       74.27     18.14 o
   3  21  10       37.17       56.17     17.92 o
   5  21  10        0.05        6.13     16.80 o
   7  21  10      236.41      315.49     23.71 o
   9  21  10        0.61      -11.06     17.04 o
  11  21  10        1.81      -18.15     18.15 o
  -8  22  10        0.87        9.44     19.65 o
  -6  22  10      120.75      141.09     22.78 o
  -4  22  10        1.44      -17.10     17.10 o
  -2  22  10      302.22      335.19     24.45 o
   0  22  10       13.66       11.27     17.52 o
   2  22  10        0.01      -15.15     16.60 o
   4  22  10        4.31        6.22     17.34 o
   6  22  10       15.14      -10.87     17.53 o
   8  22  10      141.12      150.98     21.88 o
  -7  23  10       84.84       86.08     48.00 o
  -5  23  10        0.84       13.50     18.47 o
  -3  23  10       71.86      128.66     21.31 o
  -1  23  10       13.12       39.50     18.72 o
   1  23  10      194.53      227.23     23.09 o
   3  23  10      105.44      100.22     20.65 o
   5  23  10        2.72        5.83     18.13 o
   7  23  10       91.79       79.03     37.02 o
   0  24  10       47.54      128.74     38.96 o
   0   1  11     1290.48     1242.27     16.98 o
  -1   2  11     1899.72     1916.24     34.48 o
   1   2  11     2254.48     2097.14     28.36 o
  -2   3  11       42.13       -4.14     16.30 o
   0   3  11      823.94      768.74     17.20 o
   2   3  11      273.30      218.85     10.29 o
  -3   4  11       37.87       26.90      5.96 o
  -1   4  11      121.50       95.32     17.84 o
   1   4  11     6442.60     6193.72     71.94 o
   3   4  11      814.92      800.13     20.15 o
  -4   5  11       29.45        2.71      9.80 o
  -2   5  11      508.41      530.12     21.43 o
   0   5  11      968.57     1045.53     23.06 o
   2   5  11      772.56      784.28     25.46 o
   4   5  11       20.19       -2.12      7.80 o
  -5   6  11      164.74      141.70     14.28 o
  -3   6  11      166.57      207.11     10.88 o
  -1   6  11      789.33      818.15     21.00 o
   1   6  11        0.69       -9.24      9.24 o
   3   6  11       22.28        3.56     11.03 o
   5   6  11      171.00      134.92     10.81 o
  -6   7  11      681.67      713.03     20.02 o
  -4   7  11     1976.95     2012.18     32.20 o
  -2   7  11        3.00       -5.57      8.32 o
   0   7  11      493.44      462.76     14.94 o
   2   7  11        3.69       -4.93      8.25 o
   4   7  11        2.83      -13.16     13.16 o
   6   7  11      417.89      371.66     15.49 o
  -7   8  11      896.66      917.70     23.74 o
  -5   8  11       59.33       60.38     13.29 o
  -3   8  11      260.88      217.32     15.53 o
  -1   8  11       13.02       -3.01      8.86 o
   1   8  11        0.00       -0.32      8.92 o
   3   8  11       34.71       13.71      9.61 o
   5   8  11      156.92      179.33     13.58 o
   7   8  11      792.24      779.95     23.19 o
  -8   9  11       68.33       36.94     12.36 o
  -6   9  11      612.84      614.88     20.23 o
  -4   9  11      395.70      391.62     21.64 o
  -2   9  11      880.64      827.80     21.14 o
   0   9  11      310.75      279.12     12.85 o
   2   9  11      446.39      361.08     15.23 o
   4   9  11      455.44      460.40     17.94 o
   6   9  11       41.24       56.58     12.20 o
   8   9  11      361.32      367.59     18.23 o
  -9  10  11      314.93      262.67     21.26 o
  -7  10  11      242.99      265.76     16.44 o
  -5  10  11        2.43        0.79     10.56 o
  -3  10  11      226.44      214.40     13.96 o
  -1  10  11      579.14      490.32     17.73 o
   1  10  11      236.52      201.58     13.44 o
   3  10  11     1051.89      994.86     31.47 o
   5  10  11      555.61      483.43     19.67 o
   7  10  11       63.67       50.50     13.08 o
   9  10  11      132.49      138.11     15.39 o
 -10  11  11      117.04      108.31     19.39 o
  -8  11  11      124.19      178.73     15.83 o
  -6  11  11      255.69      209.88     18.61 o
  -4  11  11      569.59      543.45     19.74 o
  -2  11  11      103.98       82.28     15.17 o
   0  11  11      372.45      472.22     17.13 o
   2  11  11      787.19      638.48     20.60 o
   4  11  11      484.63      519.60     28.87 o
   6  11  11       62.45       56.46     13.67 o
   8  11  11       48.10       28.75     13.45 o
  10  11  11      297.77      300.61     19.02 o
 -11  12  11       51.51       68.30     15.69 o
  -9  12  11       33.23       20.59     13.45 o
  -7  12  11        2.66       14.66     12.87 o
  -5  12  11       49.52       68.58     12.79 o
  -3  12  11      660.04      680.85     21.55 o
  -1  12  11      336.05      322.05     20.43 o
   1  12  11      280.09      283.04     15.94 o
   3  12  11      355.45      363.88     18.37 o
   5  12  11       44.76       43.37     13.44 o
   7  12  11      622.70      557.13     22.52 o
   9  12  11       22.31       33.10     14.06 o
  11  12  11        4.85      -13.92     13.92 o
 -12  13  11       24.43       32.27     15.74 o
 -10  13  11       49.14       50.81     14.89 o
  -8  13  11      357.22      411.97     20.60 o
  -6  13  11      628.51      554.77     24.43 o
  -4  13  11      141.70      167.25     14.98 o
  -2  13  11      126.98      182.79     17.47 o
   0  13  11       91.98      116.96     12.99 o
   2  13  11      572.50      514.47     21.12 o
   4  13  11       14.33        9.69     13.04 o
   6  13  11      166.16      166.05     19.83 o
   8  13  11        1.91       -2.82     13.69 o
  10  13  11      642.87      635.12     25.61 o
  12  13  11      505.23      589.59     25.71 o
 -13  14  11        0.28      -14.98     14.98 o
 -11  14  11       78.51       52.90     16.42 o
  -9  14  11       18.73       21.80     14.33 o
  -7  14  11        5.06      -13.17     13.17 o
  -5  14  11        7.53       -3.32     11.87 o
  -3  14  11       12.03       16.79     12.64 o
  -1  14  11        7.70       -4.44     11.38 o
   1  14  11      213.20      203.75     15.88 o
   3  14  11       53.62       52.25     14.60 o
   5  14  11      277.23      273.72     18.81 o
   7  14  11       77.65       91.13     16.08 o
   9  14  11      113.07       82.13     18.11 o
  11  14  11        1.93       -1.04     15.02 o
  13  14  11      167.25      211.44     19.94 o
 -14  15  11        0.74      -17.27     17.27 o
 -12  15  11        2.51      -14.91     14.91 o
 -10  15  11        0.52      -13.72     13.72 o
  -8  15  11      154.53      122.65     16.24 o
  -6  15  11      127.02      159.27     16.78 o
  -4  15  11       46.35       11.40     12.72 o
  -2  15  11       36.05       57.70     14.24 o
   0  15  11        0.99      -11.09     12.84 o
   2  15  11        5.99        2.11     13.53 o
   4  15  11       26.23       37.88     14.89 o
   6  15  11      275.23      269.57     19.74 o
   8  15  11      214.55      210.85     19.52 o
  10  15  11      263.44      264.84     20.67 o
  12  15  11       40.45       25.74     17.29 o
  14  15  11       21.75       17.90     16.69 o
 -15  16  11       20.70       16.89     19.24 o
 -13  16  11       88.95      105.29     20.39 o
 -11  16  11       30.73       10.54     17.06 o
  -9  16  11        0.97       -0.56     14.20 o
  -7  16  11       79.03       52.49     15.16 o
  -5  16  11       11.60       17.69     13.09 o
  -3  16  11        5.25       -1.27     12.76 o
  -1  16  11      154.27      108.07     14.15 o
   1  16  11      103.80      104.66     16.23 o
   3  16  11        1.06       19.91     14.55 o
   5  16  11      215.16      157.12     18.07 o
   7  16  11       42.63       50.92     16.23 o
   9  16  11        4.14      -14.94     14.94 o
  11  16  11       31.26       46.58     17.26 o
  13  16  11       12.56       -4.86     16.61 o
  15  16  11       36.42       75.50     19.10 o
 -14  17  11        5.82       -6.06     19.12 o
 -12  17  11       31.46       23.41     18.30 o
 -10  17  11       56.94       93.26     19.31 o
  -8  17  11       27.40       29.41     20.02 o
  -6  17  11       32.05       39.12     17.99 o
  -4  17  11      146.12      152.78     17.91 o
  -2  17  11       24.00        7.93     13.56 o
   0  17  11       56.00       57.48     15.81 o
   2  17  11        1.16       -7.38     14.52 o
   4  17  11      545.60      579.94     25.17 o
   6  17  11        4.08        5.82     15.88 o
   8  17  11      140.01      203.97     20.20 o
  10  17  11      242.50      274.91     22.42 o
  12  17  11       20.16      -16.29     16.29 o
  14  17  11       24.96       17.44     17.82 o
 -13  18  11       11.49       28.28     22.02 o
 -11  18  11       50.18       38.74     19.79 o
  -9  18  11        4.61      -16.62     16.62 o
  -7  18  11      119.15       96.71     19.38 o
  -5  18  11      244.10      224.03     21.71 o
  -3  18  11        6.87      -13.66     13.86 o
  -1  18  11        1.53       -9.28     14.40 o
   1  18  11       11.60        3.12     15.28 o
   3  18  11      104.22       66.99     17.13 o
   5  18  11      101.49      109.67     18.39 o
   7  18  11       18.01       34.71     17.71 o
   9  18  11       97.14      120.59     19.39 o
  11  18  11       82.39       75.00     21.85 o
  13  18  11        3.08      -16.52     16.52 o
 -12  19  11        2.43       11.55     21.39 o
 -10  19  11       40.93       46.08     19.44 o
  -8  19  11       21.53       17.61     18.22 o
  -6  19  11        1.42       -4.86     23.29 o
  -4  19  11        2.53        4.98     14.89 o
  -2  19  11      137.00      129.21     17.45 o
   0  19  11       44.49       87.20     17.39 o
   2  19  11       43.98        8.31     15.81 o
   4  19  11       86.89      135.50     20.67 o
   6  19  11        3.76       22.72     16.79 o
   8  19  11       15.32      -16.15     16.15 o
  10  19  11       12.89        0.17     17.69 o
  12  19  11       22.89       49.42     30.14 o
  -9  20  11       59.29       54.95     25.31 o
  -7  20  11        2.65       15.24     19.25 o
  -5  20  11       14.23       31.28     24.92 o
  -3  20  11      152.43       85.24     17.35 o
  -1  20  11        5.16      -16.04     16.04 o
   1  20  11       48.77       43.03     17.56 o
   3  20  11       46.87       58.35     18.06 o
   5  20  11       25.61       18.36     17.26 o
   7  20  11       40.67       72.26     19.02 o
   9  20  11        0.01       -9.08     17.28 o
  -8  21  11        5.73       34.43     22.29 o
  -6  21  11       12.90       -8.61     18.19 o
  -4  21  11       39.18       26.92     18.42 o
  -2  21  11       27.15       12.29     17.53 o
   0  21  11        4.92        8.18     17.05 o
   2  21  11      195.31      218.54     29.19 o
   4  21  11       50.12       56.76     19.56 o
   6  21  11       14.54      -19.95     19.95 o
   8  21  11        0.00       44.14     25.88 o
  -5  22  11        3.73       63.37     47.19 o
  -3  22  11      108.79       94.34     20.37 o
  -1  22  11       16.23       24.93     17.99 o
   1  22  11      222.40      201.15     22.46 o
   3  22  11        1.59      -17.62     17.62 o
   5  22  11        7.42       66.27     32.96 o
   0   0  12     8013.65     8622.44    173.10 o
   1   1  12     1272.81     1178.44     27.39 o
   0   2  12     1671.87     1737.57     34.47 o
   2   2  12       32.91       -0.03     17.55 o
  -1   3  12      745.88      727.13     22.38 o
   1   3  12     2895.82     2940.31     54.29 o
   3   3  12       99.25       78.93     10.32 o
  -2   4  12       94.49       88.54     17.92 o
   0   4  12        2.12       -7.98      8.93 o
   2   4  12     1360.48     1356.95     26.64 o
   4   4  12      506.33      516.97     17.90 o
  -3   5  12       28.15       26.81     10.36 o
  -1   5  12     1474.70     1483.68     30.62 o
   1   5  12      255.63      256.88     15.56 o
   3   5  12       34.53       32.70     10.87 o
   5   5  12      676.88      693.22     19.73 o
  -4   6  12      920.93      847.04     19.87 o
  -2   6  12      463.39      422.16     17.08 o
   0   6  12        0.47       -1.94      9.60 o
   2   6  12       22.38       30.88     11.11 o
   4   6  12      533.62      560.72     19.67 o
   6   6  12     1617.99     1635.60     32.91 o
  -5   7  12        7.92       -9.53     10.52 o
  -3   7  12     2522.50     2539.75     37.75 o
  -1   7  12        0.00      -23.49     23.49 o
   1   7  12     1148.96     1145.70     26.11 o
   3   7  12      718.73      695.38     29.88 o
   5   7  12       49.62       36.41     10.30 o
   7   7  12      959.29      955.11     23.98 o
  -6   8  12      214.13      198.36     17.44 o
  -4   8  12      247.79      255.66     14.06 o
  -2   8  12       40.41       19.30     12.32 o
   0   8  12        7.73       -4.18      8.50 o
   2   8  12      102.20      131.36     12.21 o
   4   8  12      232.36      211.62     14.05 o
   6   8  12      373.64      362.26     17.02 o
   8   8  12       16.48        6.83     11.77 o
  -7   9  12      231.77      262.58     15.55 o
  -5   9  12      126.40       86.75     12.30 o
  -3   9  12      307.92      321.16     15.37 o
  -1   9  12       28.64        3.43      9.40 o
   1   9  12      108.27      131.40     12.80 o
   3   9  12      362.00      314.93     14.94 o
   5   9  12      431.92      420.20     33.57 o
   7   9  12       22.65       21.37     12.28 o
   9   9  12        5.90        9.49     12.49 o
  -8  10  12       77.88       97.25     14.37 o
  -6  10  12      155.99      156.92     14.01 o
  -4  10  12        3.02      -10.70     10.70 o
  -2  10  12       22.69       20.21     10.82 o
   0  10  12        0.80       -0.69     10.74 o
   2  10  12      968.38      886.43     31.04 o
   4  10  12      707.63      708.63     22.83 o
   6  10  12      241.96      269.82     24.88 o
   8  10  12        5.11       -2.77     12.87 o
  10  10  12      264.29      222.24     18.87 o
  -9  11  12      125.02      100.33     15.33 o
  -7  11  12       19.39       23.89     13.08 o
  -5  11  12      141.54      153.52     14.24 o
  -3  11  12        0.81       -1.63     11.13 o
  -1  11  12      180.77      180.19     13.03 o
   1  11  12        0.19        8.02     11.06 o
   3  11  12        8.82       15.31     11.67 o
   5  11  12      589.05      653.35     23.30 o
   7  11  12       18.72        3.73     15.54 o
   9  11  12       26.06        8.40     14.02 o
  11  11  12        3.30       -5.89     14.40 o
 -10  12  12      310.39      297.22     19.94 o
  -8  12  12        6.79        1.55     13.41 o
  -6  12  12        0.35       11.39     12.29 o
  -4  12  12       11.99       30.51     14.66 o
  -2  12  12      754.76      784.00     23.21 o
   0  12  12      212.76      203.85     15.14 o
   2  12  12       11.13       -4.42     11.71 o
   4  12  12      816.62      771.05     25.50 o
   6  12  12      260.77      174.39     16.71 o
   8  12  12      281.26      293.92     19.40 o
  10  12  12       10.07      -13.78     13.78 o
  12  12  12      162.95      205.79     19.11 o
 -11  13  12       16.21        9.66     15.18 o
  -9  13  12       31.91        8.39     14.44 o
  -7  13  12        1.45      -12.66     12.66 o
  -5  13  12       46.01       34.33     15.82 o
  -3  13  12        1.54        1.20     12.22 o
  -1  13  12      104.71      142.01     16.22 o
   1  13  12      324.61      303.99     17.11 o
   3  13  12      187.36      176.62     16.57 o
   5  13  12        9.23        4.97     14.79 o
   7  13  12      798.16      770.36     27.21 o
   9  13  12        9.25       14.02     15.17 o
  11  13  12        7.12       42.03     15.98 o
  13  13  12       10.40       27.12     16.71 o
 -12  14  12       16.12      -15.35     15.35 o
 -10  14  12       52.10       29.03     15.48 o
  -8  14  12       52.15       17.26     14.46 o
  -6  14  12      286.16      316.84     19.34 o
  -4  14  12      294.20      253.10     17.22 o
  -2  14  12      174.40      189.46     15.05 o
   0  14  12       62.04       59.84     13.61 o
   2  14  12       83.11       96.27     15.16 o
   4  14  12      126.86      117.97     16.27 o
   6  14  12      602.78      669.33     25.98 o
   8  14  12       10.32        6.78     16.07 o
  10  14  12        4.44      -16.60     16.60 o
  12  14  12      295.46      288.20     21.75 o
  14  14  12       88.14       85.45     18.72 o
 -13  15  12       69.43       63.64     18.33 o
 -11  15  12        1.52      -12.02     15.25 o
  -9  15  12        4.88        0.20     14.73 o
  -7  15  12       30.92       39.11     15.26 o
  -5  15  12       17.31       47.80     16.72 o
  -3  15  12       43.68       36.15     12.89 o
  -1  15  12        1.33        0.55     12.20 o
   1  15  12      138.74      131.14     17.27 o
   3  15  12      134.54      143.32     17.19 o
   5  15  12     1169.33     1234.57     34.13 o
   7  15  12       48.63       59.55     17.62 o
   9  15  12       77.67       91.72     17.93 o
  11  15  12       81.18       93.93     18.62 o
  13  15  12        1.34      -13.55     16.12 o
 -12  16  12       58.98       70.74     19.87 o
 -10  16  12       12.33       18.16     18.23 o
  -8  16  12       85.61       72.32     23.69 o
  -6  16  12        6.40      -15.24     15.24 o
  -4  16  12      210.37      162.53     18.23 o
  -2  16  12      154.60      159.42     15.36 o
   0  16  12        2.29      -13.41     13.41 o
   2  16  12      153.84      213.61     20.72 o
   4  16  12       86.85       63.65     16.73 o
   6  16  12      118.25      150.38     18.68 o
   8  16  12       85.84      117.22     18.43 o
  10  16  12        0.70       -1.45     16.57 o
  12  16  12       36.46       32.92     17.77 o
 -11  17  12       24.49       40.00     19.25 o
  -9  17  12       14.82       28.04     18.67 o
  -7  17  12       29.15       28.25     17.90 o
  -5  17  12        3.80       -1.53     16.46 o
  -3  17  12      110.21      112.02     19.32 o
  -1  17  12        7.63       12.02     17.34 o
   1  17  12        0.62        4.32     16.20 o
   3  17  12        0.36      -14.37     15.01 o
   5  17  12       10.74        6.00     17.66 o
   7  17  12       40.57       44.93     17.20 o
   9  17  12      246.95      286.14     25.77 o
  11  17  12        3.87        2.99     16.83 o
 -10  18  12        1.16      -17.95     17.95 o
  -8  18  12       56.86       92.35     19.99 o
  -6  18  12       35.50       24.78     18.10 o
  -4  18  12        6.70        6.86     14.57 o
  -2  18  12       13.83      -14.03     14.03 o
   0  18  12        0.49      -14.58     14.58 o
   2  18  12       17.05       26.91     18.87 o
   4  18  12        7.18       17.21     16.59 o
   6  18  12        8.37       31.20     17.30 o
   8  18  12       62.84       90.92     19.10 o
  10  18  12        0.39        0.41     17.20 o
  -7  19  12       16.55        8.08     18.80 o
  -5  19  12        0.68        1.55     16.40 o
  -3  19  12        0.02       -8.10     14.88 o
  -1  19  12        0.00      -15.45     15.45 o
   1  19  12      104.98      112.78     18.66 o
   3  19  12        0.11       26.74     19.16 o
   5  19  12        3.42       22.66     17.74 o
   7  19  12        1.60       -1.36     16.97 o
  -4  20  12        3.91        7.06     17.36 o
  -2  20  12       44.55       55.67     18.30 o
   0  20  12      205.77      246.41     22.15 o
   2  20  12       80.63       55.18     18.70 o
   4  20  12       91.87      134.43     20.42 o
   0   1  13      258.65      285.74     19.98 o
  -1   2  13      176.05      151.51     11.67 o
   1   2  13       73.44       82.62      9.78 o
  -2   3  13      170.46      211.32     15.48 o
   0   3  13       97.05       97.75     14.52 o
   2   3  13      221.39      191.54     16.50 o
  -3   4  13       30.43       11.37     12.86 o
  -1   4  13      890.79      884.07     21.18 o
   1   4  13       40.71       35.23     10.59 o
   3   4  13      231.18      194.72     13.13 o
  -4   5  13       96.76      105.39     12.93 o
  -2   5  13      399.75      410.76     17.01 o
   0   5  13     2211.43     2212.40     36.30 o
   2   5  13      783.85      770.99     28.89 o
   4   5  13      308.14      363.67     16.51 o
  -5   6  13      665.08      722.12     19.95 o
  -3   6  13       48.50       20.70     11.22 o
  -1   6  13       67.05       64.88     11.08 o
   1   6  13      324.46      281.94     15.35 o
   3   6  13        0.62      -11.50     11.50 o
   5   6  13      506.07      480.74     16.31 o
  -6   7  13       10.35       -2.05     10.56 o
  -4   7  13      525.69      495.50     17.62 o
  -2   7  13     1202.48     1267.27     29.53 o
   0   7  13        2.26       -4.68     11.35 o
   2   7  13       28.49       38.69     14.78 o
   4   7  13        0.06       -9.31      9.31 o
   6   7  13        3.30        6.43     10.31 o
  -7   8  13      199.97      243.44     15.85 o
  -5   8  13        7.45       -2.46     10.51 o
  -3   8  13       91.60      107.01     11.83 o
  -1   8  13        0.13      -13.15     13.15 o
   1   8  13       48.06       32.27     12.80 o
   3   8  13     1037.15     1058.59     23.63 o
   5   8  13       12.04       -6.46     13.87 o
   7   8  13        4.23        8.25     11.66 o
  -8   9  13       45.53       56.84     13.72 o
  -6   9  13      151.06      202.51     19.66 o
  -4   9  13        2.59      -10.11     11.51 o
  -2   9  13      211.14      210.69     15.58 o
   0   9  13      412.35      404.87     16.30 o
   2   9  13       67.21       55.15     10.83 o
   4   9  13       71.40      101.25     13.01 o
   6   9  13       72.97       58.78     12.97 o
   8   9  13      159.84      171.99     18.68 o
  -9  10  13        1.22      -12.95     12.95 o
  -7  10  13      107.88       73.79     14.17 o
  -5  10  13      141.41       99.49     13.44 o
  -3  10  13        0.51      -14.87     14.87 o
  -1  10  13      212.37      207.52     13.42 o
   1  10  13       21.31       37.78     12.13 o
   3  10  13      131.37      100.41     12.97 o
   5  10  13      112.46      132.13     14.55 o
   7  10  13        2.13       -5.27     22.46 o
   9  10  13      338.24      335.73     19.45 o
 -10  11  13       71.85       53.21     18.23 o
  -8  11  13      115.89       94.09     17.16 o
  -6  11  13       78.65       70.65     13.76 o
  -4  11  13       27.23       17.85     12.30 o
  -2  11  13       49.95       69.09     11.70 o
   0  11  13       66.36       68.77     12.58 o
   2  11  13      253.09      229.37     15.71 o
   4  11  13        0.18        6.54     12.38 o
   6  11  13        6.20        4.93     13.03 o
   8  11  13       19.92       32.76     13.95 o
  10  11  13      263.12      253.46     19.11 o
 -11  12  13       25.16       22.58     21.31 o
  -9  12  13      213.91      221.38     18.57 o
  -7  12  13        0.02      -12.83     13.31 o
  -5  12  13        8.15        1.00     12.43 o
  -3  12  13       41.24       19.02     14.51 o
  -1  12  13        0.61        8.33     11.12 o
   1  12  13      218.96      261.20     16.36 o
   3  12  13        0.32       -8.85     12.70 o
   5  12  13        0.02      -12.92     12.92 o
   7  12  13       11.70        3.77     14.11 o
   9  12  13       99.38       96.44     16.44 o
  11  12  13      100.35       66.65     17.28 o
 -12  13  13       39.21       86.12     18.02 o
 -10  13  13       59.93       10.78     15.74 o
  -8  13  13        0.14      -14.07     14.07 o
  -6  13  13       67.55       38.65     14.07 o
  -4  13  13       36.69       11.96     13.33 o
  -2  13  13       50.21       54.49     14.76 o
   0  13  13      141.70      149.08     15.11 o
   2  13  13      124.83      143.53     16.09 o
   4  13  13        1.25       10.40     13.93 o
   6  13  13        2.08        6.44     14.14 o
   8  13  13        0.08       -7.05     14.35 o
  10  13  13      278.60      391.17     22.93 o
  12  13  13      107.65      210.39     20.36 o
 -11  14  13        6.72       15.59     16.46 o
  -9  14  13        0.32      -14.54     14.54 o
  -7  14  13       56.98       59.18     15.63 o
  -5  14  13        0.01       -8.48     12.86 o
  -3  14  13      252.99      296.81     19.36 o
  -1  14  13      160.35      239.29     17.20 o
   1  14  13       11.02       13.33     14.54 o
   3  14  13        0.31        1.89     14.26 o
   5  14  13       10.31       45.24     15.56 o
   7  14  13       34.14       30.40     15.83 o
   9  14  13      123.73      139.90     18.90 o
  11  14  13       48.30       40.48     17.31 o
 -10  15  13        0.42       14.86     16.07 o
  -8  15  13       32.45       20.76     15.77 o
  -6  15  13       24.00        9.62     15.26 o
  -4  15  13       37.67       54.99     14.57 o
  -2  15  13       45.04       48.79     13.63 o
   0  15  13      114.19      131.08     16.09 o
   2  15  13      519.44      550.87     31.75 o
   4  15  13      288.78      343.99     21.77 o
   6  15  13      136.00      122.06     22.33 o
   8  15  13      247.65      246.15     21.10 o
  10  15  13        1.38       -7.78     16.68 o
  -9  16  13      111.65       39.09     18.80 o
  -7  16  13       57.63       83.38     18.88 o
  -5  16  13       68.89       88.05     17.45 o
  -3  16  13       17.68       -4.37     14.12 o
  -1  16  13      267.16      274.09     20.59 o
   1  16  13        0.63       41.58     16.19 o
   3  16  13      144.33      186.07     23.06 o
   5  16  13      464.58      490.79     24.90 o
   7  16  13      191.91      162.26     19.88 o
   9  16  13        9.43       -8.54     16.74 o
  -6  17  13        0.11      -10.83     17.30 o
  -4  17  13        0.14       -5.49     14.90 o
  -2  17  13       21.05       13.04     16.17 o
   0  17  13      376.76      413.46     23.22 o
   2  17  13      127.83      149.06     19.39 o
   4  17  13       54.38       43.57     17.68 o
   6  17  13      215.73      240.67     21.42 o
  -5  18  13       20.23      -21.22     21.22 o
  -3  18  13        0.32       -9.53     17.44 o
  -1  18  13       17.24       33.10     16.96 o
   1  18  13      157.13      129.81     19.51 o
   3  18  13      120.36      123.10     19.56 o
   5  18  13      280.23      318.19     30.68 o
   1   1  14       50.55       35.66     12.37 o
   0   2  14      455.20      489.59     16.02 o
   2   2  14       40.48       18.42     10.24 o
  -1   3  14      170.29      168.47     17.01 o
   1   3  14        0.99       -8.90      8.90 o
   3   3  14       45.07       65.34     13.63 o
  -2   4  14      403.21      420.38     17.54 o
   0   4  14       46.58       28.27     15.50 o
   2   4  14       94.98      108.12     18.60 o
   4   4  14       91.88       71.73     14.83 o
  -3   5  14       39.24       48.58     15.53 o
  -1   5  14       48.46       38.82     10.88 o
   1   5  14      102.24      103.46     20.78 o
   3   5  14       39.74       25.49     11.12 o
   5   5  14      159.97      177.13     15.47 o
  -4   6  14       24.97        9.70     11.44 o
  -2   6  14        9.24        0.22      9.92 o
   0   6  14       17.01        1.96     10.55 o
   2   6  14      240.37      240.05     15.07 o
   4   6  14        9.46       15.91     12.59 o
   6   6  14       85.15      102.70     11.92 o
  -5   7  14      363.92      345.33     17.94 o
  -3   7  14      266.64      330.95     17.55 o
  -1   7  14       47.36       58.02     13.09 o
   1   7  14      334.39      442.30     26.25 o
   3   7  14       60.24       81.76     13.82 o
   5   7  14       41.32       67.72     13.88 o
   7   7  14       24.77       32.37     11.98 o
  -6   8  14       32.52       28.66     12.18 o
  -4   8  14       95.09       99.67     12.28 o
  -2   8  14      135.34      130.47     13.72 o
   0   8  14        6.86        9.62     14.21 o
   2   8  14      129.21      113.02     15.85 o
   4   8  14      180.27      180.58     16.08 o
   6   8  14       68.27      104.87     14.91 o
   8   8  14      329.11      344.35     18.64 o
  -7   9  14      154.68      181.04     16.00 o
  -5   9  14      768.52      847.97     23.98 o
  -3   9  14       41.30       70.86     12.20 o
  -1   9  14       51.34       69.25     14.76 o
   1   9  14        1.41       -1.76     15.99 o
   3   9  14       29.16       21.39     16.31 o
   5   9  14      346.78      351.60     20.53 o
   7   9  14       18.31       34.35     13.19 o
   9   9  14      135.60      150.65     16.32 o
  -8  10  14      231.48      278.66     18.47 o
  -6  10  14       43.66       55.87     16.60 o
  -4  10  14      368.88      395.74     18.09 o
  -2  10  14        0.00      -10.23     10.23 o
   0  10  14       65.63       64.87     15.23 o
   2  10  14        6.70       -6.73     14.83 o
   4  10  14        1.36       -2.69     11.98 o
   6  10  14      221.02      236.97     17.20 o
   8  10  14       47.88       38.88     14.63 o
  10  10  14       12.64       24.19     15.11 o
  -9  11  14      172.81      199.43     18.29 o
  -7  11  14       94.49      137.53     16.68 o
  -5  11  14        5.64       -0.57     12.58 o
  -3  11  14       10.84       24.92     11.49 o
  -1  11  14        0.05        0.48     12.02 o
   1  11  14       51.39       28.80     15.02 o
   3  11  14       28.02       14.94     12.76 o
   5  11  14        5.41       10.89     12.88 o
   7  11  14      127.72      126.36     16.50 o
   9  11  14       39.66       49.94     15.49 o
  11  11  14      334.82      367.03     22.53 o
 -10  12  14        0.02      -15.01     15.01 o
  -8  12  14      137.40      173.22     18.36 o
  -6  12  14       97.96       97.45     15.56 o
  -4  12  14      164.91      134.65     17.78 o
  -2  12  14     1073.47     1122.86     26.66 o
   0  12  14        1.48      -12.90     12.90 o
   2  12  14       17.75        0.25     12.85 o
   4  12  14        3.17       -3.39     12.93 o
   6  12  14      167.08      125.52     16.58 o
   8  12  14       24.15       -3.59     14.74 o
  10  12  14        0.00       13.31     21.09 o
  -9  13  14      376.48      428.15     23.74 o
  -7  13  14      128.69      166.38     20.71 o
  -5  13  14        8.06        0.52     13.81 o
  -3  13  14        6.50        9.70     14.26 o
  -1  13  14        4.43       -1.19     13.54 o
   1  13  14       60.50       32.33     17.70 o
   3  13  14       12.92       19.05     16.13 o
   5  13  14        0.69       -1.51     14.51 o
   7  13  14       10.30       -2.16     15.16 o
   9  13  14      120.51      164.34     19.02 o
  -8  14  14        9.83       -7.43     20.03 o
  -6  14  14        0.42      -22.81     22.81 o
  -4  14  14       55.37       53.70     14.18 o
  -2  14  14       14.74       19.00     14.26 o
   0  14  14       44.25       67.54     14.92 o
   2  14  14        5.05        8.78     14.73 o
   4  14  14      134.27       84.50     16.77 o
   6  14  14       19.44       11.40     15.96 o
   8  14  14      144.84      147.76     24.49 o
  -5  15  14      101.89      117.67     16.98 o
  -3  15  14       10.90       37.51     14.08 o
  -1  15  14        0.62       -0.27     14.17 o
   1  15  14        3.70       35.32     15.89 o
   3  15  14       20.70       26.03     18.51 o
   5  15  14        4.63        4.64     16.02 o
  -2  16  14       50.26       81.16     26.00 o
   0  16  14       48.14       33.95     18.07 o
   2  16  14      324.39      485.01     37.73 o
   0   1  15       38.28       35.68     26.48 o
  -1   2  15        0.00       17.68     17.43 o
   1   2  15       37.94       51.26     15.79 o
  -2   3  15       58.55       64.44     17.61 o
   0   3  15        3.77       10.25     15.14 o
   2   3  15        0.38       -2.33     10.42 o
  -3   4  15      276.99      308.68     16.80 o
  -1   4  15       77.77      102.70     14.96 o
   1   4  15       13.63       24.85     16.42 o
   3   4  15       29.06       37.74     13.94 o
  -4   5  15       16.13       -6.99     14.50 o
  -2   5  15      153.28      173.16     21.02 o
   0   5  15       38.71       45.11     14.89 o
   2   5  15       25.81       32.24     15.60 o
   4   5  15        1.13        3.90     16.80 o
  -5   6  15      244.18      271.90     22.48 o
  -3   6  15       82.64       66.10     14.86 o
  -1   6  15       14.22       20.52     14.88 o
   1   6  15      129.03      144.58     13.90 o
   3   6  15       31.18       25.47     14.86 o
   5   6  15        1.95       -4.59     15.53 o
  -6   7  15      669.19      735.61     31.54 o
  -4   7  15        1.02      -20.98     21.38 o
  -2   7  15        1.56      -16.45     16.45 o
   0   7  15      108.27       95.84     14.49 o
   2   7  15        0.27      -12.17     12.17 o
   4   7  15       96.94       82.90     14.83 o
   6   7  15       13.39       16.82     22.16 o
  -7   8  15        0.08        8.29     18.76 o
  -5   8  15       16.67       21.17     17.60 o
  -3   8  15       35.53       17.24     15.11 o
  -1   8  15        3.73       -1.37     12.88 o
   1   8  15      116.49       98.79     19.04 o
   3   8  15        0.14       13.88     13.48 o
   5   8  15        0.00        2.85     14.09 o
   7   8  15       66.58       61.04     16.25 o
  -8   9  15        0.45       -4.95     15.74 o
  -6   9  15      145.46      197.37     22.63 o
  -4   9  15        4.38       -8.51     14.22 o
  -2   9  15       24.91       15.14     14.40 o
   0   9  15       67.18       43.32     14.84 o
   2   9  15        1.83        2.55     13.72 o
   4   9  15       37.47       27.69     15.71 o
   6   9  15       19.22       39.27     15.99 o
   8   9  15       41.37       52.88     17.54 o
  -7  10  15        0.09      -20.42     25.65 o
  -5  10  15      165.65      196.72     18.87 o
  -3  10  15        7.99       -8.58     14.23 o
  -1  10  15        6.05       -4.54     14.78 o
   1  10  15       42.14       28.90     15.27 o
   3  10  15       54.62       45.81     16.50 o
   5  10  15       11.48        8.89     15.91 o
   7  10  15      126.74      104.76     19.56 o
  -6  11  15      106.90      140.57     19.66 o
  -4  11  15      156.17      179.33     17.47 o
  -2  11  15      347.61      428.05     23.20 o
   0  11  15      598.90      693.56     36.32 o
   2  11  15       47.11       21.43     15.94 o
   4  11  15       21.96      -12.08     15.80 o
   6  11  15        3.67       20.36     17.16 o
  -3  12  15        0.87      -14.32     14.32 o
  -1  12  15        0.20      -15.75     15.75 o
   1  12  15        0.85      -15.50     15.50 o
   3  12  15       42.41       36.89     18.01 o
   0   0  16      508.44      574.56     82.82 o
   1   1  16        6.73      -25.05     25.05 o
   0   2  16       47.82       33.13     26.15 o
   2   2  16      168.83      120.45     29.61 o
  -1   3  16      163.93      223.43     32.89 o
   1   3  16       33.06       27.74     27.39 o
   3   3  16        3.58       -9.53     25.56 o
  -2   4  16       73.81       77.84     28.86 o
   0   4  16       61.46       40.87     26.83 o
   2   4  16      330.48      421.07     27.47 o
   4   4  16       14.60       13.78     13.18 o
  -3   5  16       37.98       54.44     16.16 o
  -1   5  16       43.75       62.45     19.66 o
   1   5  16       84.90       78.37     21.03 o
   3   5  16       55.23       64.53     19.82 o
   5   5  16      105.49      114.11     19.15 o
  -4   6  16      104.59      155.00     17.59 o
  -2   6  16      349.01      450.05     24.60 o
   0   6  16       56.03       90.56     24.77 o
   2   6  16       55.15       66.05     22.79 o
   4   6  16        7.00      -15.51     15.51 o
  -3   7  16       18.39       10.54     17.01 o
  -1   7  16      186.66      177.47     26.00 o
   1   7  16        0.27      -12.85     20.95 o
   3   7  16       81.73       63.78     18.46 o
 
